# Supplementary material for: Host genetic variants in sepsis risk: a field synopsis and meta-analysis
Source: Crit Care. 2019 Jan 25;23:26. doi: 10.1186/s13054-019-2313-0 (PMC6347778; doi:10.1186/s13054-019-2313-0)
Supplement: Supplementary file 2 — Table S1. Main characteristics of the studies included. (XLS 354 kb) [file 13054_2019_2313_MOESM2_ESM.xls]

## Sheet: Sheet1
Table S1. Main characteristics of studies included.
							Age group				Sample size		Cases			Controls
Gene name	Polymorphisms	Author and publication year	Prospective/retrospective	Study design	Country	Ethnicity	Mean, Median/range	Phenotypes	Control type	Genotyping method	Case	Control	AA	AB	BB	AA	AB	BB
TLR1	rs5743551-7202A/G
		West 2012	Prospective	nested case-control	Thailand	Asian	49/39-60	bacteremia	hospital patients	Mass array	246	451	74	107	65	128	227	96
		Davis 2010	Prospective	case-control	America	white/hispanic	29.3/>18	sepsis	healthy	TaqMan probes	28	53	15	10	3	27	22	4
		Wurfel 2008-1	Prospective	case-control	America	white	57.3/18-65	sepsis and septic shock	healthy	TaqMan probes	711	275	374	273	64	152	106	17
		Wurfel 2008-2	NA	case-control	America	white	54.2/18-65	severe sepsis	healthy	TaqMan probes	239	164	85	114	40	72	79	13
	rs5743611G/C Arg80Thr
		Plantinga 2012-1	NA	nested case-control	Netherlands and America	White	58.7/43-69	Candidemia	hospital patients	Mass-array	245	263	197	46	2	232	26	5
		Plantinga 2012-2	NA	nested case-control	America	White	58.7/43-70	Candidemia	hospital patients	Mass-array	93	88	90	3	0	87	1	0
	rs4833095+742A/G Asn248Ser
		Plantinga 2012-1	NA	nested case-control	Netherlands and America	White	58.7/43-69	Candidemia	hospital patients	Mass-array	245	263	17	74	154	14	110	139
		Plantinga 2012-2	NA	nested case-control	America	White	58.7/43-70	Candidemia	hospital patients	Mass-array	93	88	65	26	2	56	25	7
		West 2012	Prospective	nested case-control	Thailand	Asian	49/39-60	bacteremia	hospital patients	Mass array	248	456	74	114	60	133	230	93
	rs5743618+1804G/T Ser602Ile
		Plantinga 2012-1	NA	nested case-control	Netherlands and America	White	58.7/43-69	Candidemia	hospital patients	Mass-array	245	263	139	81	25	125	118	20
		Plantinga 2012-2	NA	nested case-control	America	White	58.7/43-70	Candidemia	hospital patients	Mass-array	93	88	1	17	75	3	18	67
		Wurfel 2008-1	Prospective	case-control	America	white	57.3/18-65	sepsis and septic shock	healthy	TaqMan probes	687	275	333	253	101	137	108	30
		Wurfel 2008-2	NA	case-control	America	white	54.2/18-65	severe sepsis	healthy	TaqMan probes	234	167	100	111	23	68	84	15
TLR2	rs4696480-16933T/A
		Bronkhorst 2013	Prospective	nested case-control	Netherlands	white	44/18-80	sepsis	trauma	HRMA	79	140	18	43	18	32	68	40
		Carregaro 2010	NA	case-control	Brazil	white	57.3/18-90	sepsis	healthy	TaqMan probes	97	205	21	56	20	49	108	48
		Davis 2010	Prospective	case-control	America	white	29.3/>18	sepsis	healthy	TaqMan probes	27	53	6	13	8	11	31	11
	rs5743704C/A Pro631His
		Henckaerts 2009	Prospective	nested case-control	Belgium and Denmark	white	63	bacteremia	ICU patients	probes	63	685	61	2		620	65
	rs121917864+2029C/T Arg677Trp
		Thurow 2010	retrospective	cohort	Brazil	white	57/38.5-71.5	sepsis	ICU patients	sequencing	295	127	295	0	0	126	1	0
	rs5743708+2477G/A Arg753Gln
		Swierzko 2016-1	NA	case-control	Poland	white	34W/24-42W	sepsis	neonates	PCR-RFLP	87	273	85	2	0	253	20	0
		Swierzko 2016-2	NA	case-control	Poland	white	4.4m/1m-1Y,8.1/1-17	sepsis	infants	PCR-RFLP	47	87	44	3	0	81	6	0
		Schnetzke 2015	retrospective	cohort	Germany	white	57/19-78	sepsis	AML	pyro	74	81	66	8		79	2
		Nachtigall 2014	Prospective	nested case-control	Germany	white	60/>18	sepsis	ICU patients	PCR-RFLP	99	47	89	10	0	47	0	0
		Bronkhorst 2013	Prospective	nested case-control	Netherlands	white	44/18-80	sepsis	trauma	HRMA	79	140	74	5	0	130	10	0
		Sampath 2013	Prospective	nested case-control	America	white	28w	sepsis	VLBW	SNaPshot	89	318	89	0	0	306	12	0
		Ahmad-Nejad 2011	Prospective	nested case-control	Germany	white	52	sepsis	ICU patients	PCR-RFLP	38	112	34	4	0	107	5	0
		Davis 2010	Prospective	case-control	America	white	29.3/>18	sepsis	healthy	TaqMan probes	24	53	19	5	0	48	5	0
		Thurow 2010	retrospective	cohort	Brazil	white	57/38.5-71.5	sepsis	ICU patients	sequencing	295	127	295	0	0	127	0	0
		Henckaerts 2009	Prospective	nested case-control	Belgium and Denmark	white	63	bacteremia	ICU	probes	63	687	62	1		647	40
		Yuan 2008	NA	case-control	Australia	white	1-118m	bacteraemia	healthy	PCR-RFLP	85	409	82	3	0	382	27	0
		McDaniel 2007	NA	nested case-control	America	white	Adult	sepsis	trauma	PCR-RFLP	31	37	18	13	0	29	8	0
		Yoon 2006	NA	case-control	Korean	Asian	58.7	bacteremia	healthy	sequencing	154	179	154	0	0	179	0	0
		Lorenz 2000	NA	case-control	France	white	NA	septic shock	healthy	SSCP	91	110	89	2		107	3
	rs1898830+3013A/G
		Chen 2011	Prospective	nested case-control	China	Asian	38.4	sepsis	trauma	Pyro	148	262	50	78	20	94	127	41
		Song 2011	Prospective	case-control	China	Asian	64	severe sepsis	healthy	sequencing	371	385	120	175	76	126	160	99
	rs3804099+19216T/C Asn199Asn
		Martin 2018	Prospective	case-control	India	Asian	neonates	sepsis	neonates	PCR-RFLP	287	146	162	107	18	86	46	14
		Fakhri 2016	Prospective	case-control	Indonesia	white	209d/4-360d	sepsis	hospital patients	TaqMan probes	23	85	22		1	78		7
		Chen 2011	Prospective	nested case-control	China	Asian	38.4	sepsis	trauma	Pyro	148	262	67	66	15	157	88	17
		Song 2011	Prospective	case-control	China	Asian	64	severe sepsis	healthy	sequencing	372	384	175	152	45	186	157	41
	rs7656411+22215T/G
		Chen 2011	Prospective	nested case-control	China	Asian	38.4	sepsis	trauma	Pyro	140	238	42	59	39	69	117	52
	rs3804100T/C
		Martin 2018	Prospective	case-control	India	Asian	neonates	sepsis	neonates	PCR-RFLP	287	146	225	55	7	106	32	8
TLR4	rs10116253-2242T/C
		Chen 2010	Prospective	nested case-control	China	Asian	39/18-65	sepsis	trauma	PCR-RFLP	160	143	39	93	28	56	63	24
	rs2149356G/T
		Esposito 2016	Prospective	case-control	Italy	white	6.5	bacteremia	ICU patients	TaqMan probes	49	95	25	16	8	32	48	15
		Song 2011	Prospective	case-control	China	Asian	64	severe sepsis	healthy	sequencing	370	384	125	188	57	158	164	62
	rs11536879A/G
		Song 2011	Prospective	case-control	China	Asian	64	severe sepsis	healthy	sequencing	370	384	260	94	16	288	82	14
	rs1927907C/T
		Wang 2014	prospective	case-control	China	Asian	55.47	sepsis	healthy	direct sequencing	152	188	109	37	6	136	47	5
		Song 2011	Prospective	case-control	China	Asian	64	severe sepsis	healthy	sequencing	371	383	207	138	26	230	137	16
	rs4986790+896A/G Asp299Gly
		Martin 2018	Prospective	case-control	India	Asian	neonates	sepsis	neonates	PCR-RFLP	287	146	210	66	11	111	29	6
		Swierzko 2016-1	NA	case-control	Poland	white	34W/24-42W	sepsis	neonates	PCR-RFLP	87	262	78	9	0	238	24	0
		Swierzko 2016-2	NA	case-control	Poland	white	4.4m/1m-1Y,8.1/1-17	sepsis	infants	PCR-RFLP	47	87	43	4	0	84	3	0
		Kompoti 2015	prospective	case-control	Greece	white	54.1	sepsis	ICU	PCR-RFLP	108	107	102	6	0	93	14	0
		Schnetzke 2015	retrospective	nested case-control	Germany	white	57/19-78	sepsis	AML	Pyro	74	81	60	14		76	5
		Jabandziev 2014	NA	case-control	Czech Republic	white	0-19/26-67	severe sepsis, septic shock and MODS	healthy	PCR-RFLP	114	529	105	9		466	63
		Nachtigall 2014	Prospective	nested case-control	Germany	white	60/>18	sepsis	ICU patients	PCR-RFLP	99	47	85	14	0	42	5	0
		Bronkhorst 2013	Prospective	nested case-control	Netherlands	white	44/18-80	sepsis	trauma	HRMA	79	140	68	11	0	122	17	1
		Rodriguez 2013	NA	case-control	Mexico	white	50/21-89	sepsis	healthy	PCR-RFLP	44	126	43	1	0	122	4	0
		Sampath 2013	Prospective	nested case-control	America	white	28w	sepsis	VLBW	SNaPshot	89	318	74	15	0	287	31	0
		Bhadri 2012	Prospective	nested case-control	Australia	white	children	bacteremia	ALL	Mass Array	15	79	13	2	0	75	4	0
		Ahmad 2011	Prospective	nested case-control	Germany	white	52	sepsis	ICU	PCR-RFLP	38	112	31	6	1	99	12	1
		Carregaro 2010	NA	case-control	Brazil	white	57.3/18-90	sepsis	healthy	TaqMan probes	97	205	88	9	0	178	26	1
		Davis 2010		case-control	America	white	29.3/>18	sepsis	healthy	TaqMan probes	28	53	25	3	0	52	1	0
		Guarner2010	retrospective	nested case-control	Spain	white	66	bacteriaemia	cirrhotic patients	PCR–RFLP	6	105	4	2	0	97	8	0
		Kumpf 2010	Prospective	nested case-control	Germany	white	61.8	severe sepsis and septic shock	ICU	PCR-RFLP	102	273	86	16		239	34
		Henckaerts 2009	Prospective	nested case-control	Belgium and Denmark	white	63	bacteremia	ICU	probes	63	688	49	14		598	90
		Horcajada 2009	Prospective	nested case-control	Spain	white	38.7	bacteremia	HIV patients	PCR-RFLP	57	114	48	9	0	100	13	1
		Ozgur 2009	NA	case-control	Turkey	white	37w/28-40w	sepsis	healthy	sequencing	17	70	17	0	0	66	4	0
		Yuan 2008	NA	case-control	Australia	white	1-118m	bacteraemia	healthy	PCR-RFLP	85	409	82	3	0	364	44	1
		McDaniel 2007	NA	nested case-control	America	white	Adult	sepsis	trauma	PCR-RFLP	31	37	28	2	1	32	5	0
		Yoon 2006	NA	case-control	Korean	Asian	58.7	bacteremia	healthy	sequencing	154	179	154	0	0	179	0	0
		Nakada 2005	NA	nested case-control	Japan	Asian	57.5	sepsis	critical ill	PCR-RFLP	86	111	86	0	0	111	0	0
		Ahrens 2004	NA	nested case-control	Germany	white	pediatric	sepsis	VLBW	PCR-RFLP	50	306	45	5		277	29
		Barber 2004	NA	nested case-control	America	white	35/21-47	severe sepsis	burn	Pyro	36	123	29	7		112	11
		Feterowski 2003-1	NA	case-control	Germany	white	62.7	sepsis	surgical patients	sequencing	153	154	143	10	0	135	19	0
		Lorenz 2002	NA	case-control	France	white	57.7	sepsis shock	healthy	sequencing	91	81	80	11		73	8
		Morre 2002	NA	nested case-control	Netherlands	white	<30	Candidemia	healthy	PCR-RFLP	88	134	78	9	1	115	18	1
	rs4986791+1196C/T Thr399Ile
		Martin 2018	Prospective	case-control	India	Asian	neonates	sepsis	neonates	PCR-RFLP	287	146	215	66	6	104	37	5
		Kompoti 2015	prospective	case-control	Greece	white	54.1	sepsis	ICU	PCR-RFLP	108	107	102	6	0	92	15	0
		Schnetzke 2015	retrospective	nested case-control	Germany	white	57/19-78	sepsis	AML	Pyro	74	81	60	14		76	5
		Bronkhorst 2013	Prospective	nested case-control	Netherlands	white	44/18-80	sepsis	trauma	HRMA	79	140	69	10	0	122	16	2
		De Mare 2013	retrospective	nested case-control	Czech Republic	white	53	severe bacterial infections (SBIs)	end-stage liver disease(ESLD)	specific primer PCR	115	221	101	14	0	196	25	0
		Rodriguez 2013	NA	case-control	Mexico	white	50/21-89	sepsis	healthy	PCR-RFLP	44	126	43	1	0	122	4	0
		Sampath 2013	Prospective	nested case-control	America	white	28w	sepsis	VLBW	SNaPshot	89	318	77	12	0	298	20	0
		Ahmad2011	Prospective	nested case-control	Germany	white	52	sepsis	ICU	PCR-RFLP	38	112	31	6	1	98	13	1
		Davis 2010	Prospective	case-control	America	white	29.3/>18	sepsis	healthy	TaqMan probes	28	53	24	4	0	52	1	0
		Kumpf 2010	Prospective	nested case-control	Germany	white	61.8	severe sepsis and septic shock	ICU	PCR-RFLP	102	273	86	16		239	34
		Horcajada 2009	Prospective	nested case-control	Spain	white	38.7	bacteremia	HIV patients	PCR-RFLP	57	114	48	9	0	101	13	0
		Ozgur 2009	NA	case-control	Turkey	white	37w/28-40w	sepsis	healthy	sequencing	17	70	17	0	0	63	7	0
		Yuan 2008	NA	case-control	Australia	white	1-118m	bacteraemia	healthy	PCR-RFLP	85	409	82	3	0	365	43	1
		McDaniel 2007	NA	nested case-control	America	white	Adult	sepsis	trauma	PCR-RFLP	31	37	29	1	1	32	5	0
		Yoon 2006	NA	case-control	Korean	Asian	58.7	bacteremia	healthy	sequencing	154	179	154	0	0	179	0	0
		Nakada 2005	NA	nested case-control	Japan	Asian	57.5	sepsis	critical ill	PCR-RFLP	86	111	86	0	0	111	0	0
		Lorenz 2002	NA	case-control	France	white	57.7	sepsis shock	healthy	sequencing	91	73	85	6		65	8
	rs41426344+11367G/C(3'UTR)
		Duan 2009	Prospective	nested case-control	China	Asian	37.8/18-65	sepsis	trauma	ARMS	79	53	60	17	2	30	18	5
	rs10759932T/C
		Wang 2014	prospective	case-control	China	Asian	55.47	sepsis	healthy	direct sequencing	152	199	106	40	6	130	62	7
	rs12377632C/T
		Wang 2014	prospective	case-control	China	Asian	55.47	sepsis	healthy	direct sequencing	152	199	71	67	14	86	94	19
	rs1153879A/G
		Wang 2014	prospective	case-control	China	Asian	55.47	sepsis	healthy	direct sequencing	152	196	110	41	1	145	48	3
	rs11536889G/C
		Wang 2014	prospective	case-control	China		55.47	sepsis	healthy	direct sequencing	152	199	62	77	13	109	75	15
	rs7873784G/C
		Wang 2014	prospective	case-control	China	Asian	55.47	sepsis	healthy	direct sequencing	152	198	116	34	2	157	39	2
TLR5	rs5744168C/T Arg392Stop
		Martin 2018	Prospective	case-control	India	Asian	neonates	sepsis	neonates	PCR-RFLP	287	146	237	48	2	105	37	4
		Grube 2015	prospective	case-control	Germany	white	49/18-67	septic Shock	allo-SCT	TaqMan probes	38	127	32	6	0	117	10	0
		Sampath 2013	Prospective	nested case-control	America	white	28w	sepsis	VLBW	SNaPshot	89	318	80	9	0	296	21	1
		Ahmad-Nejad 2011	Prospective	nested case-control	Germany	white	52	sepsis	ICU	melting-curve analysis	38	112	32	6	0	99	12	1
TLR6	rs5743810+745C/T
		Davis 2010	Prospective	case-control	America	white	29.3/>18	sepsis	healthy	TaqMan probes	28	53	7	16	5	24	21	8
TLR9	rs187084-1486A/G
		NAZAN 2016	Prospective	case-control	Turkey	white	64.70±11.51/63.28±11.32	sepsis	healthy	PCR–RFLP	80	100	38	30	12	47	35	18
		Bronkhorst 2013	Prospective	nested case-control	Netherlands	white	44/18-80	sepsis	trauma	HRMA	79	140	31	33	15	49	67	24
		Bhadri 2012	Prospective	nested case-control	Australia	white	children	bacteremia	ALL	Mass Array	16	81	9	7	0	31	36	14
		Chen 2011	Prospective	nested case-control	China	Asian	40/18-65	sepsis	trauma	Pyro	210	344	65	109	36	137	165	42
		Davis 2010		case-control	America	white	29.3/>18	sepsis	healthy	TaqMan probes	28	53	12	16	0	14	28	11
	rs5743836-1237T/C
		Bronkhorst 2013		nested case-control	Netherlands	white	44/18-80	sepsis	trauma	HRMA	79	140	55	21	3	105	31	4
		Bhadri 2012	Prospective	nested case-control	Australia	white	children	bacteremia	ALL	Mass Array	16	82	11	5	0	60	16	6
	rs352139+1174A/G
		Chen 2011	Prospective	nested case-control	China	Asian	40/18-65	sepsis	trauma	Pyro	207	344	72	97	38	153	148	43
	rs352140+2849C/T
		Sampath 2013	Prospective	nested case-control	America	white	28w	sepsis	VLBW	SNaPshot	89	318	26	43	20	85	155	78
		Bhadri 2012	Prospective	nested case-control	Australia	white	children	bacteremia	ALL	Mass Array	16	82	5	10	1	19	38	25
		Chen 2011	Prospective	nested case-control	China	Asian	40/18-65	sepsis	trauma	Pyro	209	341	72	104	33	141	155	45
		Song 2011	Prospective	case-control	China	Asian	64	severe sepsis	healthy	sequencing	369	383	139	176	54	146	192	45
	rs352162+6577T/C
		Chen 2011	Prospective	nested case-control	China	Asian	40/18-65	sepsis	trauma	Pyro	207	340	71	102	34	150	153	37
RAGE	63bp ins/del
		Zeng 2012-1	Prospective	nested case-control	China	Asian	40.4/18-65	sepsis	trauma	Pyro	202	294	178	23	1	245	47	2
		Zeng 2012-2	Prospective	nested case-control	China	Asian	41/18-65	sepsis	trauma	Pyro	88	144	74	14	0	129	15	0
	rs2070600G/A Gly68Ser
		Shao 2017	Prospective	case-control	China	Asian	59.1±16.8/57.5+13.7	sepsis	healthy	PCR	372	400	236	118	18	250	135	15
		Zeng 2012-1	Prospective	nested case-control	China	Asian	40.4/18-65	sepsis	trauma	Pyro	202	294	100	84	18	147	122	25
		Zeng 2012-2	Prospective	nested case-control	China	Asian	41/18-65	sepsis	trauma	Pyro	88	144	48	35	5	78	50	16
	rs1800624T/A
		Shao 2017	Prospective	case-control	China	Asian	59.1±16.8/57.5+13.7	sepsis	healthy	PCR	372	400	299	65	8	290	96	14
		Zeng 2012-1	Prospective	nested case-control	China	Asian	40.4/18-65	sepsis	trauma	Pyro	202	294	148	51	3	216	66	12
		Zeng 2012-2	Prospective	nested case-control	China	Asian	41/18-65	sepsis	trauma	Pyro	88	144	70	16	2	111	32	1
	rs1800625T/C
		Shao 2017	Prospective	case-control	China	Asian	59.1±16.8/57.5+13.7	sepsis	healthy	PCR	372	400	324	48	0	326	70	4
		Zeng 2015-1	Prospective	nested case-control	China	Asian	41.1/18-65	sepsis	trauma	Pyrosequencing	346	491	275	65	6	345	130	16
		Zeng 2015-2	Prospective	nested case-control	China	Asian	42.5/19-65	sepsis	trauma	Pyrosequencing	129	211	113	15	1	158	50	3
		Zeng 2015-3	Prospective	nested case-control	China	Asian	37.6/18-65	sepsis	trauma	Pyrosequencing	130	237	103	24	3	166	62	9
TREM-1	rs7768162C/T
		Chen 2008	NA	case-control	China	Asian	59.6	severe sepsis	healthy	PCR-RFLP	175	139	59	84	32	36	76	27
	rs9471535A/G
		Chen 2008	NA	case-control	China	Asian	59.6	severe sepsis	healthy	PCR-RFLP	175	139	88	73	14	67	63	9
	rs2234237T/A Ser25Thr
		Peng 2015	Prospective	case-control	China	Asian Chinese	66	septic shock	healthy	PCR/ligase detection reaction assay	124	152	66	45	13	72	64	16
		Su 2012	NA	case-control	China	Asian	62	sepsis	ICU	sequencing	77	80	34	34	9	42	31	7
		Chen 2008	NA	case-control	China	Asian	59.6	severe sepsis	healthy	PCR-RFLP	175	139	78	82	15	66	64	9
	rs2234246G/A
		Peng 2015	Prospective	case-control	China	Asian Chinese	66	septic shock	healthy	PCR/ligase detection reaction assay	124	152	69	41	14	80	66	6
		Su 2012	NA	case-control	China	Asian	62	sepsis	ICU	sequencing	78	80	46	29	3	45	29	6
NOD1	rs6958571 indel T/GG
		Henckaerts 2009	Prospective	nested case-control	Belgium and Denmark	white	63	bacteremia	ICU	probes	63	687	34	29		389	298
NOD2/CARD15	rs2066844C/T Arg702Trp
		Grube 2015	prospective	case-control	Germany	white	49/18-67	septic Shock	allo-SCT	TaqMan probes	38	127	33	5	0	117	10	0
		Tekin 2012	Prospective	case-control	Turkey	white	3	sepsis	healthy children	PCR-RFLP	128	128	114	14	0	124	4	0
		Henckaerts 2009	Prospective	nested case-control	Belgium and Denmark	white	63	bacteremia	ICU	probes	63	688	48	15		593	95
	rs2066845G/C Gly908Arg
		Grube 2015	prospective	case-control	Germany	white	49/18-67	septic Shock	allo-SCT	TaqMan probes	38	127	37	1	0	122	5	0
		Tekin 2012	Prospective	case-control	Turkey	white	3	sepsis	healthy children	PCR-RFLP	128	128	121	7	0	128	0	0
		Henckaerts 2009	Prospective	nested case-control	Belgium and Denmark	white	63	bacteremia	ICU	probes	63	689	60	3		663	26
	rs2066847+3020-/C Leu1007Pro
		Grube 2015	prospective	case-control	Germany	white	49/18-67	septic Shock	allo-SCT	TaqMan probes	38	127	35	3	0	122	5	0
		Jaskula 2014	retrospective	nested case-control	Poland	white	32/0.6-60	sepsis	HSCT	TaqMan probes	48	386	39	9		353	33
		Tekin 2012	Prospective	case-control	Turkey	white	3	sepsis	healthy children	PCR-RFLP	128	128	114	14	0	124	4	0
		Henckaerts 2009	Prospective	nested case-control	Belgium and Denmark	white	63	bacteremia	ICU	probes	62	682	58	4		643	39
		Ahrens 2004	NA	nested case-control	Germany	white	pediatric	sepsis	VLBW	PCR-RFLP	50	306	45	5		296	10
NLRP3	rs2027432-1017G/A
		Zhang 2011	Prospective	nested case-control	China	Asian	40.6/18-65	sepsis	trauma	Pyro	286	432	252	32	2	390	41	1
	rs12048215+5134A/G
		Zhang 2011	Prospective	nested case-control	China	Asian	40.6/18-65	sepsis	trauma	Pyro	286	432	175	97	14	223	170	39
	rs35829419C/A Gln705Lys
		Asfaw Idosa 2014	Prospective	case-control	Sweden	white	69/0-99	bacteremia	healthy	TaqMan probes	60	1003	54	4	2	862	138	3
GR	rs41423247C/G
		Duan 2009	Prospective	nested case-control	China	Asian	37.1/18-55	sepsis	trauma	PCR-RFLP	51	44	31	15	5	23	17	4
CARD8	rs2043211T/A Cys10Ter
		Asfaw Idosa 2014	Prospective	case-control	Sweden	white	69/0-99	bacteremia	healthy	TaqMan probes	60	1003	10	40	10	442	462	99
CARD9	rs4077515+35G/A Ser12Asn
		Rosentul 2011	NA	case-control	America and Netherlands	white	56	candidemia	hospital patients	Taqman probes	93	88	46	38	9	39	45	4
		Rosentul 2011	NA	case-control	America	white	56	candidemia	hospital patients	Taqman probes	238	253	96	102	40	80	127	46
CD14	rs2569191-1145G/A
		Gu 2008	Prospective	nested case-control	China	Asian	37.5/18-65	sepsis	trauma	PCR-RFLP	42	63	15	22	5	18	32	13
	rs2569190-159G/A
		Martin 2018	Prospective	case-control	India	Asian	Neonatal	sepsis	neonates	PCR-RFLP	287	146	63	166	58	26	79	41
		Wang 2014	prospective	case-control	China	Asian	55.47	sepsis	healthy	direct sequencing	152	197	22	72	58	45	87	65
		Bronkhorst 2013	Prospective	nested case-control	Netherlands	white	44/18-80	sepsis	trauma	HRMA	79	140	22	37	20	37	68	35
		Shimada 2011	NA	nested case-control	Japan	Asian	60/51-70	sepsis	critical ill	fluorescence-labeled probes	123	101	29	57	37	27	43	31
		Davis 2010	Prospective	case-control	America	white	29.3/>18	sepsis	healthy	TaqMan probes	28	53	7	13	8	13	30	10
		Fallavena 2009	Prospective	nested case-control	Brazil	white	54.8	sepsis	ICU	PCR-RFLP	343	171	108	172	63	49	78	44
		Lin 2009	NA	nested case-control	China	Asian	30/17-62	severe sepsis	burn	PCR-RFLP	22	42	4	9	9	8	23	11
		de Aguiar 2008	Prospective	case-control	Brazil	white	56.9/16-86	sepsis	healthy	PCR-RFLP	14	30	3	7	4	7	19	4
		Gu 2008	Prospective	nested case-control	China	Asian	37.5/18-65	sepsis	trauma	PCR-RFLP	42	63	5	23	14	16	35	12
		Tukiainen 2008	Prospective/retrospective	nested case-control	Finland	white	45/20-64	sepsis	SAP	Mass Array	47	105	10	27	10	40	52	13
		Yuan 2008	NA	case-control	Australia	white	1-118m	bacteraemia	healthy	PCR-RFLP	85	409	30	35	20	100	201	108
		D'Avila 2006	NA	cross-sectional	Brazil	white	56/19-95	sepsis	critical ill	PCR-RFLP	52	33	17	19	16	10	16	7
		Nakada 2005	NA	nested case-control	Japan	Asian	57.5	sepsis	critical ill	PCR-RFLP	86	111	15	43	28	27	42	42
		Zhang 2005	Prospective	nested case-control	China	Asian	Adult	septic shock	acute severe pancreatitis	PCR-RFLP	33	76	19	9	5	47	20	9
		Ahrens 2004	NA	nested case-control	Germany	white	pediatric	sepsis	VLBW	PCR-RFLP	50	306	36		14	248		58
		Barber 2004	NA	nested case-control	America	white	35/21-47	severe sepsis	burn	Pyro	36	123	16	17	3	36	60	27
		Heesen 2002	NA	nested case-control	Netherlands	white	38/18-65	severe sepsis	trauma	fluorescence-labeled probes	14	44	5	5	4	15	22	7
		Gibot 2002	NA	case-control	France	white	58	septic shock	healthy	PCR-RFLP	90	122	19	43	28	44	52	26
		Hubacek 2000	NA	case-control	Germany	white	55/20-90	severe sepsis	healthy	PCR-RFLP	204	247	53	111	40	64	128	55
	rs2563298C/A
		Wang 2014	prospective	case-control	China	Asian	55.47	sepsis	healthy	direct sequencing	152	198	132	19	1	141	53	4
MD-2	rs11465996-1625C/G
		Zeng 2012-1	Prospective	nested case-control	China	Asian	39.2/18-65	sepsis	trauma	Pyro	201	294	99	85	17	199	87	8
		Zeng 2012-2	Prospective	nested case-control	China	Asian	41/18-65	sepsis	trauma	Pyro	90	141	51	31	8	97	41	3
	rs7843858G/A
		Zeng 2012-1	Prospective	nested case-control	China	Asian	39.2/18-65	sepsis	trauma	Pyro	201	294	139	57	5	186	101	7
		Zeng 2012-2	Prospective	nested case-control	China	Asian	41/18-65	sepsis	trauma	Pyro	90	141	67	20	3	112	26	3
	rs2114169+37297A/T
		Zeng 2012-1	Prospective	nested case-control	China	Asian	39.2/18-65	sepsis	trauma	Pyro	201	294	159	38	4	234	57	3
		Zeng 2012-2	Prospective	nested case-control	China	Asian	41/18-65	sepsis	trauma	Pyro	90	141	68	20	2	107	33	1
LBP	rs1780616-1943C/T
		Zeng 2012	Prospective	nested case-control	China	Asian	39.6/18-65	sepsis	trauma	Pyro	208	245	65	96	47	99	82	64
		Flores 2009	Prospective	case-control	Spain	white	69/58-76	severe sepsis	healthy	SNaPshot	175	357	Allele T 0.34			Allele T 0.39
		Chien 2008	retrospective	nested case-control	America	white	34.1	bacteremia	allogeneic hematopoietic cell transplantation	Illumina Beadarray platform	97	204	Allele T 0.34			Allele T 0.32
	rs5741812-921A/T
		Flores 2009	Prospective	case-control	Spain	white	69/58-76	severe sepsis	healthy	SNaPshot	175	357	Allele T 0.1			Allele T 0.16
	rs2232582+291T/C Pro97Pro
		Chien 2008	retrospective	nested case-control	America	white	34.1	bacteremia	allogeneic hematopoietic cell transplantation	Illumina Beadarray platform	97	204	Allele T 0.26			Allele T 0.15
		Barber 2003	NA	nested case-control	America	white	Adult	severe sepsis	trauma	Pyro	37	114	24	13		77	37
	292T/G Cys98Gly
		Hubacek 2001	NA	case-control	Germany	white	55/20-90	sepsis	healthy	PCR-RFLP	204	250	133	65	6	188	61	1
	rs2232618+1306T/C Phe436Leu
		Jabandziev 2014	NA	case-control	Czech Republic	white	0-19/26-67	severe sepsis, septic shock and MODS	healthy	PCR-RFLP	114	529	85	29		432	97
		Zeng 2012-1	Prospective	nested case-control	China	Asian	39.6/18-65	sepsis	trauma	Pyro	209	346	162	44	3	310	35	1
		Zeng 2012-2	Prospective	nested case-control	China	Asian	41.1/18-65	sepsis	trauma	Pyro	88	142	67	21	0	126	16	0
		Hubacek 2001	NA	case-control	Germany	white	55/20-90	sepsis	healthy	PCR-RFLP	204	250	157	42	5	212	38	0
MBL2	A/O haplotype (rs5030737+154C/T Asp52Cys, rs1800450+161G/A Gly54Asp, rs1800451+170G/A Gly57Glu)
		Swierzko 2016	NA	case-control	Poland	white	34W/24-42W	sepsis	neonates	PCR-RFLP	87	273	56	25	6	193	71	9
		Swierzko 2016	NA	case-control	Poland	white	4.4m/1m-1Y,8.1/1-17	sepsis	infants	PCR-RFLP	47	87	28	17	2	66	17	4
		Mills 2015	Prospective	case-control	UK	white	64.2	sepsis	hospital patients	high-resolution melting analysis	496	477	295	173	28	262	196	19
		Bronkhorst 2013	Prospective	nested case-control	Netherlands	white	44/27-56	sepsis	trauma	HRMA	79	140	44	31	4	87	41	12
		Garcia2013	Prospective	nested case-control	Spain	white	59.5	severe sepsis and septic shock	P-CAP	TaqMan probes	152	196	85	58	9	130	59	7
		Auriti 2010	Prospective	nested case-control	Italy	white	35w/31-38w	sepsis	neonates	PCR-RFLP	42	85	25	16	1	58	22	5
		Klostergaard 2010	NA	nested case-control	Denmark	white	54/16-78	sepsis	AML	TaqMan probes	143	47	80	59	4	29	17	1
		Neth 2010	Prospective/retrospective	nested case-control	Germany	white	46/13-69	sepsis	Allo-SCT	heteroduplex	50	80	37	13		50	30
		Smithson 2010	Prospective	nested case-control	Spain	whites	62.8/18-85	sepsis and severe sepsis and septic shock	SIRS	sequencing	164	52	80	76	8	35	16	1
		Cervera 2009	Prospective	nested case-control	Spain	white	53.9	bacteremia	liver transplantation	sequencing	40	55	28	12		30	25
		Horcajada 2009	Prospective	nested case-control	Spain	whites	38.7	bacteremia	HIV patients	PCR-RFLP	57	114	35	18	4	65	41	8
		Dzwonek 2008	Prospective	nested case-control	British and Poland	white	30w/24-36w	bacteraemia	preterm neonates	heteroduplex	38	82	22	16		55	27
		Garcia-Laorden 2008	Prospective	case-control	Spain	white	65.16	sepsis	healthy	PCR-RFLP	848	1447	510	291	47	861	506	80
		Huttunen 2008	NA	case-control	Finland	white	59/16-93	bacteraemia	healthy	TaqMan probes	145	400	91	48	6	248	136	16
		Frakking 2007	Prospective	nested case-control	Netherlands	white	32w/29-36w	severe infection	neonates	TaqMan probes	8	62	3	5		44	18
		Hellemann 2007	NA	nested case-control	Denmark	whites	67/18-93	sepsis and severe sepsis and septic shock	healthy	SSP-PCR	376	533	216	138	22	309	193	31
		Eisen 2006	NA	case-control	Australia	white	61/16-95	sepsis	healthy	SSP-PCR	170	236	103	61	6	136	82	18
		Gordon 2006	Prospective	case-control	England	white	63.5/19-80	severe sepsis and septic shock	healthy	heteroduplex	174	353	79	81	14	213	122	18
		Molle 2006	retrospective	nested case-control	Denmark	white	55.9/32-66.3	septicaemia	multiple myeloma	TaqMan probes	11	102	4	7		68	34
		Ahrens 2004	NA	nested case-control	Germany	white	pediatric	sepsis	VLBW	PCR-RFLP	50	306	33	17		207	99
		Fidler 2004	Prospective	nested case-control	UK	white68%	29m/9-111m	sepsis and septic shock	ICU	heteroduplex	35	65	13	22		45	20
		Garred 2003	Prospective	nested case-control	Denmark	white	18-88	sepsis	SIRS	SSP-PCR	197	75	96	87	14	55	20	0
		Kronborg 2002	Prospective	case-control	Denmark	white	64/20-99	bacteremia	healthy	PCR-RFLP	140	250	91	40	9	157	86	7
	rs7096206G/C-221Y/X
		Mills 2015	Prospective	case-control	UK	white	64.2	sepsis	hospital patients	high-resolution melting analysis	496	477	300	174	22	298	164	15
		Bronkhorst 2013	Prospective	nested case-control	Netherlands	white	44/27-56	sepsis	trauma	HRMA	79	140	54	25	0	91	49	0
		Garcia 2013	Prospective	nested case-control	Spain	white	59.5	severe sepsis and septic shock	P-CAP	TaqMan probes	152	196	107	43	2	134	49	13
		Auriti 2010	Prospective	nested case-control	Italy	white	35w/31-38w	sepsis	neonates	PCR-RFLP	42	85	28	14	0	58	26	1
		Davis 2010	Prospective	case-control	America	white	29.3/>18	sepsis	healthy	TaqMan probes	28	53	18	7	3	33	16	4
		Klostergaard 2010	NA	nested case-control	Denmark	white	54/16-78	sepsis	AML	TaqMan probes	143	47	87	53	3	29	12	6
		Smithson 2010	Prospective	nested case-control	Spain	whites	62.8/18-85	sepsis and severe sepsis and septic shock	SIRS	sequencing	164	52	113	43	8	37	13	2
		Cervera 2009	Prospective	nested case-control	Spain	white	53.9	bacteremia	liver transplantation	sequencing	40	55	37		3	53		2
		Horcajada 2009	Prospective	nested case-control	Spain	whites	38.7	bacteremia	HIV patients	PCR-RFLP	57	114	41	12	4	74	37	3
		Garcia2008	Prospective	case-control	Spain	white	65.16	sepsis	healthy	PCR-RFLP	848	1447	164			297
		Huttunen 2008	NA	case-control	Finland	white	59/16-93	bacteraemia	healthy	TaqMan probes	145	400	93	44	8	264	116	20
		Hellemann 2007	NA	nested case-control	Denmark	whites	67/18-93	sepsis and severe sepsis and septic shock	healthy	SSP-PCR	376	533	225	130	21	311	198	24
		Eisen 2006	NA	case-control	Australia	white	61/16-95	sepsis	healthy	SSP-PCR	170	236	97	63	10	144	81	11
		Garred 2003	Prospective	nested case-control	Denmark	white	18-88	sepsis	SIRS	SSP-PCR	197	75	131	63	3	48	27	0
		Kronborg 2002	Prospective	case-control	Denmark	white	64/20-99	bacteremia	healthy	PCR-RFLP	140	250	77	57	6	132	106	12
	rs11003125G/C-550H/L
		Davis 2010	Prospective	case-control	America	white	29.3/>18	sepsis	healthy	TaqMan probes	24	53	12	9	3	19	25	9
		Cervera 2009	Prospective	nested case-control	Spain	white	53.9	bacteremia	liver transplantation	sequencing	40	54	4	36		7	47
		Huh 2009	NA	case-control	Korea	Asian	61.6/>16	severe sepsis and septic shock	healthy	sequencing	255	398	77	122	56	124	182	92
		Eisen 2006	NA	case-control	Australia	white	61/16-95	sepsis	healthy	SSP-PCR	170	236	24	71	75	25	111	100
	rs1800450+161G/A Gly54Asp +54A/B
		Liu 2015	Prospective	case-control	China	Asian	52.47	sepsis	healthy	PCR-RFLP	107	134	67	36	4	105	27	2
		Ozkan 2012	NA	nested case-control	Turkey	white	35w/26-40w	sepsis	ICU	PCR-RFLP	53	40	36	9	8	35	5	0
		Davis 2010	Prospective	case-control	America	white	29.3/>18	sepsis	healthy	TaqMan probes	24	53	17	6	1	36	17	0
		Koroglu 2010	Prospective	nested case-control	Turkey	white	31weeks	sepsis	preterm infants	PCR-RFLP	42	77	20	22		43	34
		Huh 2009	NA	case-control	Korea	Asian	61.6/>16	severe sepsis and septic shock	healthy	sequencing	256	396	185	64	7	262	115	19
	rs1800451 +170G/A Gly57Glu +57A/C
		Martin 2018	Prospective	case-control	India	Asian	Neonatal	sepsis	neonates	PCR-RFLP	287	146	283	4	0	144	2	0
		Davis 2010	Prospective	case-control	America	white	29.3/>18	sepsis	healthy	TaqMan probes	28	53	27	1	0	52	1	0
	rs7095891T/C +4Q/P
		Cervera 2009	Prospective	nested case-control	Spain	white	53.9	bacteremia	liver transplantation	sequencing	40	55	2	38		2	53
	rs5030737 C/T
		Martin 2018	Prospective	case-control	India	Asian	Neonatal	sepsis	neonates	PCR-RFLP	287	146	260	25	2	137	9	0
MASP2	rs72550870A/G Asp105Gly
		Swierzko 2016-1	NA	case-control	Poland	white	34W/24-42W	sepsis	neonates	PCR-RFLP	87	273	83	4	0	257	15	1
		Swierzko 2016-2	NA	case-control	Poland	white	4.4m/1m-1Y,8.1/1-17	sepsis	infants	PCR-RFLP	47	87	44	3	0	81	6	0
		Bronkhorst 2013	Prospective	nested case-control	Netherlands	white	44/27-56	sepsis	trauma	HRMA	79	140	78	1	0	129	11	0
		de Rooij 2010	NA	nested case-control	Netherlands	white	48/16-69	bacterial infection	liver transplantation	HRMA	54	84	52	2	0	83	1	0
		Smithson 2010	Prospective	nested case-control	Spain	whites	62.8/18-85	sepsis and severe sepsis and septic shock	SIRS	sequencing	180	60	171	9	0	57	3	0
		Henckaerts 2009	Prospective	nested case-control	Belgium and Denmark	white	63	bacteremia	ICU	probes	63	689	58	5		650	39
		Garcia 2008	Prospective	case-control	Spain	white	65.16	sepsis	healthy	PCR-RFLP	841	805	795	46	0	770	33	2
	rs56392418 Pro111Leu
		Smithson 2010	Prospective	nested case-control	Spain	whites	62.8/18-85	sepsis and severe sepsis and septic shock	SIRS	sequencing	180	60	179	1	0	60	0	0
	rs12711521G/T Asp371Tyr
		Bronkhorst 2013	Prospective	nested case-control	Netherlands	white	44/27-56	sepsis	trauma	HRMA	79	140	48	24	7	97	36	7
	rs2273346C/T Val377Ala
		Henckaerts 2009	Prospective	nested case-control	Belgium and Denmark	white	63	bacteremia	ICU	probes	63	688	63	0		662	26
BPI	rs5743507+545G/C Val182Val
		Jabandziev 2014	NA	case-control	Czech Republic	white	0-19/26-67	severe sepsis, septic shock and MODS	healthy	PCR-RFLP	114	529	92	22		333	196
		Michalek 2007	Prospective	nested case-control	Czech Republic	white	8.4/0-19	severe sepsis、septic shock and MODS	healthy	PCR-RFLP	60	641	51	8	1	417	185	39
		Hubacek 2001	NA	case-control	Germany	white	55/20-90	sepsis	healthy	PCR-RFLP	204	250	159	42	3	205	43	2
	rs4358188+645A/G Lys216Glu
		Martin 2018	Prospective	case-control	India	Asian	Neonatal	sepsis	neonates	PCR-RFLP	287	146	82	161	44	50	71	25
		Esposito 2014	retrospective	case-control	Italy	white	28W/23–36W	sepsis	pre-term neonates	Mass Array	199	99	40	87	72	20	54	25
		Michalek 2007	Prospective	nested case-control	Czech Republic	white	8.4/0-19	severe sepsis、septic shock and MODS	healthy	PCR-RFLP	60	641	20	25	15	154	348	139
		Hubacek 2001	NA	case-control	Germany	white	55/20-90	sepsis	healthy	PCR-RFLP	204	250	54	97	53	68	125	57
	intron5 T/C PstI
		Hubacek 2001	NA	case-control	Germany	white	55/20-90	sepsis	healthy	PCR-RFLP	204	250	65	101	38	73	124	53
IRAK1	rs1059703+1595T/C Leu532Ser
		Sampath 2013	Prospective	nested case-control	America	white	28w	sepsis	VLBW	SNaPshot	89	318	59	11	19	212	49	57
		Davis 2010	Prospective	case-control	America	white	29.3/>18	sepsis	healthy	TaqMan probes	28	53	21	6	1	35	11	7
		Toubiana 2010	Retrospective	nested case-control	France	white	65	septic shock	ICU	TaqMan probes	843	800	688	65	90	589	121	90
	rs1059702+1071T/C Phe196Ser
		Fang 2011	NA	case-control	China	Asian	45.64	sepsis	healthy	PCR-RFLP	255	260	158	31	66	177	36	47
IRAK4	rs4251545G/A Ala304Thr
		Yin 2012	Prospective	case-control	China	Asian	64	severe sepsis	healthy	sequencing	192	192	139	43	10	154	36	2
	rs4251533A/G
		Yin 2012	Prospective	case-control	China	Asian	64	severe sepsis	healthy	sequencing	191	191	123	58	10	127	58	6
	rs4251481A/G
		Yin 2012	Prospective	case-control	China	Asian	64	severe sepsis	healthy	sequencing	192	192	160	27	5	165	25	2
	rs4238087A/G
		Yin 2012	Prospective	case-control	China	Asian	64	severe sepsis	healthy	sequencing	190	190	149	40	1	140	46	4
	rs4251431G/T
		Yin 2012	Prospective	case-control	China	Asian	64	severe sepsis	healthy	sequencing	191	191	151	40	0	140	50	1
	rs1461567C/T
		Yin 2012	Prospective	case-control	China	Asian	64	severe sepsis	healthy	sequencing	189	189	50	109	30	60	108	21
	rs4251513C/G
		Yin 2012	Prospective	case-control	China	Asian	64	severe sepsis	healthy	sequencing	189	189	62	109	18	58	114	17
TOLLIP	rs5743867T/C
		Fakhri 2016	Prospective	case-control	Indonesia	Asian	209d/4-360d	sepsis	hospital patients	TaqMan probes	23	85	14	9		37	48
		Song 2011	Prospective	case-control	China	Asian	64	severe sepsis	healthy	sequencing	372	385	179	161	32	145	176	64
	rs3750920G/A
		Song 2011	Prospective	case-control	China	Asian	64	severe sepsis	healthy	sequencing	371	385	185	160	26	197	159	29
	rs3793964A/G
		Song 2011	Prospective	case-control	China	Asian	64	severe sepsis	healthy	sequencing	371	384	120	210	41	149	196	39
	rs3793963G/A
		Song 2011	Prospective	case-control	China	Asian	64	severe sepsis	healthy	sequencing	371	383	204	145	22	214	151	18
	rs5744002G/A
		Song 2011	Prospective	case-control	China	Asian	64	severe sepsis	healthy	sequencing	369	384	159	175	35	181	161	42
	rs5743942T/C
		Song 2011	Prospective	case-control	China	Asian	64	severe sepsis	healthy	sequencing	373	386	274	95	4	315	65	6
	rs5743944G/A
		Song 2011	Prospective	case-control	China	Asian	64	severe sepsis	healthy	sequencing	370	385	207	131	32	210	156	19
	rs5743947G/A
		Song 2011	Prospective	case-control	China	Asian	64	severe sepsis	healthy	sequencing	370	383	159	177	34	193	157	33
TIRAP	rs595209C/A
		Song 2010	Prospective	nested case-control	China	Asian	64.8	sepsis	healthy	sequencing	283	294	140	117	26	145	124	25
	rs3802813G/A Ser55Asn
		Song 2010	Prospective	nested case-control	China	Asian	64.8	sepsis	healthy	sequencing	283	293	196	79	8	210	75	8
	rs8177374C/T Ser180Leu
		Sampath 2013	Prospective	nested case-control	America	white	28w	sepsis	VLBW	SNaPshot	90	318	73	16	1	260	55	3
		Kumpf 2010	Prospective	nested case-control	Germany	white	61.8	severe sepsis and septic shock	ICU	PCR-RFLP	102	273	74	28		207	66
		Song 2010	Prospective	nested case-control	China	Asian	64.8	sepsis	healthy	sequencing	283	291	278	5	0	285	6	0
		Hamann 2009	retrospective	case-control	Germany	white	61.4	sepsis	ICU	melting curve analysis	223	188	170	43	10	138	48	2
		Khor 2007	NA	case-control	Kenya	white	<13	bactetaemia	healthy children	Mass Array	737	423	719	18	0	398	25	0
		Khor 2007	NA	case-control	Kenya	white	<13	bactetaemia	healthy children	Mass Array	164	423	161	3	0	398	25	0
	rs7932766+558C/T Ala186Ala
		Song 2010	Prospective	nested case-control	China	Asian	64.8	sepsis	healthy	sequencing	284	292	270	14	0	275	17	0
	rs8177375A/G
		Song 2010	Prospective	nested case-control	China	Asian	64.8	sepsis	healthy	sequencing	284	295	230	50	4	241	52	2
MyD88	rs7744A/G
		Song 2011	Prospective	case-control	China	Asian	64	severe sepsis	healthy	sequencing	370	384	135	191	44	138	198	48
	rs6853A/G
		Song 2011	Prospective	case-control	China	Asian	64	severe sepsis	healthy	sequencing	370	385	361	9	0	377	8	0
	rs4988453C/G
		Gökay 2016	Prospective	case-control	Turkey	White	47.54/ 56.63	sepsis	healthy	PCR	65	65	55	10	0	38	27	0
	rs4988457C/G
		Gökay 2016	Prospective	case-control	Turkey	White	47.54/ 56.63	sepsis	healthy	PCR	65	65	55	10	0	60	5	0
NFKB1	rs28362491-94ins/delATTG
		Acar 2017	Prospective	case-control	Turkey	White	64.60±11.45/62.28±11.34	sepsis	healthy	PCR-RFLP	72	104	21	39	12	23	58	23
		Pan 2015	Prospective	case-control	China	Asian	41.2	sepsis	Trauma	Pyrosequencing	311	442	108	156	47	137	230	75
		Sampath 2013	Prospective	nested case-control	America	white	28w	sepsis	VLBW	SNaPshot	90	318	28	38	24	109	150	59
	rs4648068A/G
		Pan 2015	Prospective	case-control	China	Asian	41.2	sepsis	Trauma	Pyrosequencing	307	445	98	153	56	133	217	95
NFKBIA	rs3138053A/G
		Sampath 2013	Prospective	nested case-control	America	white and African American	28w	sepsis	VLBW	SNaPshot	89	318	49	31	9	173	126	19
NFKBIL1	rs2071592 -62A/T
		Read 2009	NA	case-control	UK	white	0-88	meningococcal sepsis	healthy	TaqMan probes	965	499	443	397	125	225	258	16
NFKBIL2	rs10448143-5224C/T
		Chapman 2010	study2	case-control	Kenya	white	<13	bacteraemia	healthy children	Mass Array	654	483	598	54	2	433	50	0
	rs2170096-4368C/G
		Chapman 2010	study2	case-control	Kenya	white	<13	bacteraemia	healthy children	Mass Array	234	331	107	92	35	128	136	67
	rs4925858-3771G/A
		Chapman 2010	study2	case-control	Kenya	white	<13	bacteraemia	healthy children	Mass Array	687	550	343	271	73	255	247	48
	rs760477-263C/T
		Chapman 2010	study2	case-control	Kenya	white	<13	bacteraemia	healthy children	Mass Array	665	494	403	201	61	262	192	40
	rs2306384+2754A/G Ser/Gly
		Chapman 2010	study2	case-control	Kenya	white	<13	bacteraemia	healthy children	Mass Array	447	529	214	171	62	238	224	67
	rs4082353+12589G/T
		Chapman 2010	study2	case-control	Kenya	white	<13	bacteraemia	healthy children	Mass Array	240	336	109	97	34	160	132	44
RELA	rs7119750C/T
		Pan 2015	Prospective	case-control	China	Asian	41.2	sepsis	Trauma	Pyrosequencing	310	338	118	154	38	162	120	56
REL	rs842647G/A
		Pan 2015	Prospective	case-control	China	Asian	41.2	sepsis	Trauma	Pyrosequencing	300	433	228	70	2	323	97	13
		Toubiana 2016	Prospective	case-control	France	white	66	septic shock	ICU patients	TaqMan probes	1040	855	493	446	101	418	361	76
	rs13031237T/A
		Toubiana 2016	Prospective	case-control	France	white	66	septic shock	ICU patients	TaqMan probes	1040	855	443	478	119	364	376	115
TNFA	rs1799964-1031T/C
		Song 2012	NA	case-control	China	Asian	64	severe sepsis	healthy	sequencing	423	596	265	140	18	384	188	24
		Henckaerts 2009	Prospective	nested case-control	Belgium and Denmark	white	63	bacteremia	ICU	probes	63	689	37	26		430	259
	rs1800630-863C/A
		De Mare-Bredemeijer 2013	retrospective	nested case-control	Czech Republic	white	53	severe bacterial infections (SBIs)	end-stage liver disease(ESLD)	specific primer PCR	115	221	91	18	6	184	26	11
		Azevedo 2012	Retrospective	case-control	Brazil	Mixed	11m	sepsis	healthy	PCR-RFLP	420	552	318	94	8	393	146	13
		Song 2012	NA	case-control	China	Asian	64	severe sepsis	healthy	sequencing	415	597	275	128	12	412	179	6
		Henckaerts 2009	Prospective	nested case-control	Belgium and Denmark	white	63	bacteremia	ICU	probes	61	683	39	22		482	201
	rs1799724-857C/T
		Song 2012	NA	case-control	China	Asian	64	severe sepsis	healthy	sequencing	420	603	285	130	5	444	149	10
		Henckaerts 2009	Prospective	nested case-control	Belgium and Denmark	white	63	bacteremia	ICU	probes	59	688	45	14		549	139
		Azim 2007	Prospective	nested case-control	Ireland	white	64.4/38-83	infection	esophageal cancer	PCR-RFLP	23	82	20	3	0	69	13	0
	rs1800750-376G/A
		Kothari 2013	NA	case-control	India	Asian	Adult	sepsis and septic shock	healthy	PCR-RFLP	169	115	101	48	20	102	10	3
		O'Keefe 2002	Prospective	nested case-control	America	white	31/22-46	severe sepsis	trauma	Pyro	36	112	36	0	0	109	3	0
		Mira 1999	NA	case-control	France	white	58	septic shock	healthy	DGGE	89	84	84	5	0	80	4	0
	rs1800629-308G/A
		Acar 2017	Prospective	case-control	Turkey	White	64.60±11.45/62.28±11.34	sepsis	healthy	PCR-RFLP	72	104	58	3	11	84	2	18
		Gupta 2015	prospective	nested case-control	India	Asian	34.3/16-60	Sepsis	trauma	PCR-SSP assay	25	89	22	1	2	69	17	3
		Baghel 2014	Prospective	case-control	India	Asian	36.1/18-50	sepsis	without postoperative sepsis		47	192	24	15	8	140	43	9
		Kothari 2013	NA	case-control	India	Asian	Adult	sepsis and septic shock	healthy	PCR-RFLP	169	115	95	61	13	92	20	3
		Azevedo 2012	Retrospective	case-control	Brazil	Mixed	11m	sepsis	healthy	TaqMan probes	439	564	348	80	11	448	105	11
		Phumeetham 2012	Prospective	case-control	Thailand	Asian	39.8m	sepsis or septic shock	healthy children	PCR-RFLP	66	101	58	8	0	86	13	2
		Song 2012	NA	case-control	China	Asian	64	severe sepsis	healthy	sequencing	427	600	369	56	2	560	38	2
		Wingeyer 2012	NA	case-control	Argentina	white	45/>18	sepsis	healthy	PCR-RFLP	166	214	143	21	2	178	35	1
		Duan 2011	Prospective	nested case-control	China	Asian	18-65	sepsis	trauma	PCR-RFLP	131	174	86	39	6	138	33	3
		Paskulin 2011	NA	nested case-control	Brazil	white	57/40-71	severe sepsis	critical ill	PCR-RFLP	349	171	245	104		129	42
		Shimada 2011	NA	nested case-control	Japan	Asian	60/51-70	sepsis	critical ill	fluorescence-labeled probes	122	101	118	4	0	97	4	0
		Hartel 2011-1	Prospective	nested case-control	Germany	white	pediatric	sepsis	VLBW	PCR-RFLP	354	1590	270	80	4	1127	427	36
		Hartel 2011-2	Prospective	nested case-control	Germany	white	pediatric	sepsis	VLBW	PCR-RFLP	149	777	107	36	6	562	200	15
		Carregaro 2010	NA	case-control	Brazil	white	57.3/18-90	sepsis	healthy	TaqMan probes	97	206	74	23	0	146	57	3
		Davis 2010	Prospective	case-control	America	white	29.3/>18	sepsis	healthy	TaqMan probes	28	53	23	3	2	34	18	1
		Sole-Violan 2010	Prospective	nested case-control	Spain	white	63.73	severe sepsis and septic shock	CAP	real-time PCR	320	816	246	70	4	610	188	18
		Henckaerts 2009	Prospective	nested case-control	Belgium and Denmark	white	63	bacteremia	ICU	probes	63	689	49	14		504	185
		Read 2009	NA	case-control	UK	white	0-88	meningococcal sepsis	healthy	TaqMan probes	962	711	655	263	44	460	235	16
		Menges 2008-1	NA	nested case-control	Germany	white	35/18-80	sepsis	trauma	TaqMan probes	71	83	38	33		74	9
		Menges 2008-2	NA	nested case-control	Netherlands	white	Adult	sepsis	trauma	TaqMan probes	17	59	8	9		44	15
		Tukiainen 2008	Prospective/retrospective	nested case-control	Finland	white	45/20-64	sepsis	SAP	Mass Array	47	105	37	10	0	80	22	3
		McDaniel 2007	NA	nested case-control	America	white	Adult	sepsis	trauma	ARMS	31	37	22	9		29	8
		Garnacho-Montero 2006	Prospective	case-control	Spain	white	63.5/49-72.5	sepsis	healthy	PCR-RFLP	224	101	186	35	3	82	15	4
		Schueller 2006	retrospective	case-control	Germany	white	<32w	sepsis	healthy	PCR-RFLP	67	102	48	16	3	68	29	5
		Sipahi 2006	NA	case-control	Turkey	white	0-15	severe sepsis	healthy	PCR-RFLP	53	77	42	11	0	70	7	0
		Nakada 2005	NA	nested case-control	Japan	Asian	57.5	sepsis	critical ill	PCR-RFLP	86	112	81	5	0	109	3	0
		Watanabe 2005	NA	nested case-control	Japan	Asian	58.2/15-87	sepsis	SIRS	PCR-RFLP	68	45	62	6	0	44	1	0
		Barber 2004	NA	nested case-control	America	white	35/21-47	severe sepsis	burn	Pyro	36	123	20	16		100	23
		Gordon 2004	Prospective	case-control	UK and Australia	white	64/19-80	severe sepsis and septic shock	healthy	PCR-RFLP	212	354	135	69	8	233	110	11
		Hedberg 2004	retrospective	nested case-control	America	white	26.9w	bacteremia	VLBW	PCR-RFLP	82	91	59	23		61	30
		Balding 2003	NA	case-control	Ireland	white	20.5m/2-182m	Bacteraemia	healthy	PCR-RFLP	183	389	100	75	8	233	140	16
		Calvano 2003	Prospective	nested case-control	America	white	61.4/21-87	sepsis	SIRS	PCR-RFLP	23	21	20	2	1	18	0	3
		Schaaf 2003	Prospective	nested case-control	Germany	white	66	sepsis	invasive pneumococcal infection	ARMS	50	18	32	16	2	16	2	0
		Treszl 2003	NA	case-control	Hungary	white	28.6w/24-37w	sepsis	VLBW	PCR-RFLP	33	35	25	8	0	29	6	0
		Zhang 2003-1	Prospective	nested case-control	China	Asian	58	septic shock	ASP	PCR-RFLP	32	70	15	17		56	14
		Zhang 2003-2	NA	nested case-control	China	Asian	27-70	severe sepsis	ASP	PCR-RFLP	26	46	14	11	1	37	8	1
		Majetschak 2002	NA	nested case-control	Germany	white	37/18-65	sepsis	trauma	fluorescence-labeled probes	14	56	10	4	0	36	20	0
		O'Keefe 2002	Prospective	nested case-control	America	white	31/22-46	severe sepsis	trauma	Pyro	37	115	21	15	1	96	19	0
		Waterer 2001	Prospective	nested case-control	Australia	white	57.9/18-98	septic shock	CAP	PCR-RFLP	31	249	24	4	3	173	60	16
		Tang 2000	Prospective	nested case-control	China	Asian	69.2/27-92	septic shock	ICU	PCR-RFLP	42	70	29	13	0	57	13	0
		Mira 1999	NA	case-control	France	white	58	septic shock	healthy	DGGE	89	84	54	32	3	68	15	1
	rs361525-238G/A
		Gupta 2015	prospective	nested case-control	India	Asian	34.3/16-60	Sepsis	trauma	PCR-SSP assay	25	89	19	4	2	78	10	1
		Kothari 2013	NA	case-control	India	Asian	Adult	sepsis and septic shock	healthy	PCR-RFLP	169	115	20	122	27	40	72	3
		Song 2012	NA	case-control	China	Asian	64	severe sepsis	healthy	sequencing	428	598	382	46	0	550	48	0
		Shimada 2011	NA	nested case-control	Japan	Asian	60/51-70	sepsis	critical ill	fluorescence-labeled probes	123	101	119	4	0	98	3	0
		Sole-Violan 2010	Prospective	nested case-control	Spain	white	63.73	severe sepsis and septic shock	CAP	real-time PCR	320	815	282	34	4	694	117	4
		Henckaerts 2009	Prospective	nested case-control	Belgium and Denmark	white	63	bacteremia	ICU	probes	62	656	59	3		622	34
		Gordon 2004	Prospective	case-control	UK and Australia	white	64/19-80	severe sepsis and septic shock	healthy	PCR-RFLP	205	354	176	28	1	321	33	0
		O'Keefe 2002	Prospective	nested case-control	America	white	31/22-46	severe sepsis	trauma	Pyro	37	114	36	1	0	103	11	0
		Mira 1999	NA	case-control	France	white	58	septic shock	healthy	DGGE	89	84	76	11	2	74	10	0
	rs1800610+489G/A
		Kothari 2013	NA	case-control	India	Asian	Adult	sepsis and septic shock	healthy	PCR-RFLP	169	115	97	52	20	90	16	9
LTA(TNFB)	rs909253+1069(+252T/C)
		Ruiz 2016	Prospective	case-control	Colombia	white	34–70	sepsis	healthy	PCR	415	205	173	185	57	100	86	19
		Baghel 2014	Prospective	case-control	India	Asian	35.97 ± 11.22/18-50	sepsis	without postoperative sepsis	TaqMan probes	46	165	30	11	5	69	76	20
		Azevedo 2012	Retrospective	case-control	Brazil	Mixed	11m	sepsis	healthy	PCR-RFLP	400	323	147	184	69	132	150	41
		Song 2012	NA	case-control	China	Asian	64	severe sepsis	healthy	sequencing	416	599	140	181	95	178	266	155
		Delongui 2011	Prospective	case-control	Brazil	white	61.7/20-91	sepsis	healthy	PCR-RFLP	60	148	33	20	7	52	75	21
		Duan 2011	Prospective	nested case-control	China	Asian	18-65	sepsis	trauma	PCR-RFLP	130	176	24	67	39	28	93	55
		Qian 2011	NA	case-control	China	Asian	40/18-68	sepsis	healthy	PCR-RFLP	46	88	22	19	5	28	41	19
		Shimada 2011	NA	nested case-control	Japan	Asian	60/51-70	sepsis	critical ill	fluorescence-labeled probes	122	101	42	69	11	41	45	15
		Carregaro 2010	NA	case-control	Brazil	white	57.3/18-90	sepsis	healthy	TaqMan probes	97	165	52	39	6	85	60	20
		Sole-Violan 2010	Prospective	nested case-control	Spain	white	63.73	severe sepsis and septic shock	CAP	real-time PCR	316	804	166	128	22	400	343	61
		Watanabe 2010	Prospective	case-control	America	white	63	severe sepsis	ICU	TDI-FP	838	852	391	335	112	339	362	151
		Henckaerts 2009	Prospective	nested case-control	Belgium and Denmark	white	63	bacteremia	ICU	probes	63	682	32	31		309	373
		Read 2009	NA	case-control	UK	white	0-88	meningococcal sepsis	healthy	TaqMan probes	442	850	169	210	63	334	393	123
		Menges 2008-1	NA	nested case-control	Germany	white	35/18-80	sepsis	trauma	TaqMan probes	70	83	24	46		42	41
		Menges 2008-2	NA	nested case-control	Netherlands	white	Adult	sepsis	trauma	TaqMan probes	17	59	3	14		28	31
		Garcia 2007	Prospective	case-control	Spain	white	62.3	sepsis	healthy	PCR-RFLP	165	80	94	54	17	36	36	8
		Garnacho 2006	Prospective	case-control	Spain	white	63.5/49-72.5	sepsis	healthy	PCR-RFLP	224	101	139	69	16	57	34	10
		Schueller 2006	retrospective	case-control	Germany	white	<32w	sepsis	healthy	PCR-RFLP	67	102	31	26	10	45	39	18
		Nakada 2005	NA	nested case-control	Japan	Asian	57.5	sepsis	critical ill	PCR-RFLP	86	111	25	51	10	38	55	18
		Watanabe 2005	NA	nested case-control	Japan	Asian	58.2/15-87	sepsis	SIRS	PCR-RFLP	68	45	20		48	13		32
		Gordon 2004	Prospective	case-control	UK and Australia	white	64/19-80	severe sepsis and septic shock	healthy	PCR-RFLP	213	348	92	94	27	132	166	50
		Kahlke 2004	Prospective	nested case-control	Germany	white	65.2/>18	severe sepsis	gastrointestinal surgery	PCR-RFLP	16	144	7	5	4	78	56	10
		Balding 2003	NA	case-control	Ireland	white	20.5m/2-182m	Bacteraemia	healthy	PCR-RFLP	183	389	58	93	32	132	205	52
		Calvano 2003	Prospective	nested case-control	America	white	61.4/21-87	sepsis	SIRS	PCR-RFLP	23	21	8	11	4	12	7	2
		Riese 2003	Prospective	nested case-control	Germany	white	62/27-83	sepsis	abdominal operations	PCR-RFLP	18	154	15	1	2	78	54	22
		Schaaf 2003	Prospective	nested case-control	Germany	white	66	sepsis	invasive pneumococcal infection	ARMS	51	18	20	25	6	7	10	1
		Waterer 2003	Prospective	nested case-control	Australia	mixed	57.5/18-98	septic shock	CAP	PCR-RFLP	30	313	16	9	5	87	157	69
		Zhang 2003	Prospective	nested case-control	China	Asian	58	septic shock	ASP	PCR-RFLP	32	70	27		5	44		26
		Majetschak 2002	NA	nested case-control	Germany	white	37/18-65	sepsis	trauma	PCR-RFLP	14	56	9	1	4	22	26	8
		Waterer 2001	Prospective	nested case-control	Australia	white	57.9/18-98	septic shock	CAP	PCR-RFLP	31	249	16	10	5	68	127	54
		Flach 1999	NA	nested case-control	Germany	white	36	sepsis	trauma	PCR-RFLP	10	30	9	1	0	9	18	3
		Majetschak 1999	NA	nested case-control	Germany	white	38	severe sepsis	trauma	PCR-RFLP	53	57	34	15	4	21	32	4
	+365G/C
		Gordon 2004	Prospective	case-control	UK and Australia	white	64/19-80	severe sepsis and septic shock	healthy	PCR-RFLP	205	349	77	104	24	128	173	48
	rs2229094T/C
		Esposito 2016	Prospective	case-control	Italy	white	6.5	bacteremia	ICU patients	TaqMan probes	49	98	30	19	0	49	41	8
TNFRSF1A	rs4149570-609G/T
		Song 2012	NA	case-control	China	Asian	64	severe sepsis	healthy	sequencing	421	607	123	212	86	178	303	126
		Gordon 2004	Prospective	case-control	UK and Australia	white	64/19-80	severe sepsis and septic shock	healthy	PCR-RFLP	208	119	74	110	24	47	55	17
	rs767455+339A/G Pro12Pro
		Song 2012	NA	case-control	China	Asian	64	severe sepsis	healthy	sequencing	423	605	302	112	9	462	131	12
		Gordon 2004	Prospective	case-control	UK and Australia	white	64/19-80	severe sepsis and septic shock	healthy	PCR-RFLP	208	119	69	101	38	45	51	23
	+1135C/T
		Gordon 2004	Prospective	case-control	UK and Australia	white	64/19-80	severe sepsis and septic shock	healthy	PCR-RFLP	208	132	75	110	23	45	65	22
TNFRSF1B	rs1061622+676T/G Met196Arg
		Song 2012	NA	case-control	China	Asian	64	severe sepsis	healthy	sequencing	421	604	297	116	8	398	190	16
		Sole 2010	Prospective	nested case-control	Spain	white	63.73	severe sepsis and septic shock	CAP	real-time PCR	321	786	199	107	15	478	272	36
		Henckaerts 2009	Prospective	nested case-control	Belgium and Denmark	white	63	bacteremia	ICU	probes	63	689	41	22		402	287
		Gordon 2004	Prospective	case-control	UK and Australia	white	64/19-80	severe sepsis and septic shock	healthy	PCR-RFLP	208	192	124	73	11	117	63	12
	rs3397+1663G/A
		Song 2012	NA	case-control	China	Asian	64	severe sepsis	healthy	sequencing	420	609	158	232	30	255	304	50
		Gordon 2004	Prospective	case-control	UK and Australia	white	64/19-80	severe sepsis and septic shock	healthy	PCR-RFLP	207	192	62	94	51	55	87	50
TNFRSF13B/TACI	rs34557412A/G Cys104Arg
		Kompoti 2015	Prospective	case-control	Greece	white	54.1	sepsis	ICU	PCR-RFLP	108	107	106	2	0	99	8	0
TNFRSF13C/BAFFR	rs77874543C/G Pro21Arg
		Kompoti 2015	Prospective	case-control	Greece	white	54.1	sepsis	ICU	PCR-RFLP	108	107	97	11		87	20
	rs61756766C/T His159Tyr
		Kompoti 2015	Prospective	case-control	Greece	white	54.1	sepsis	ICU	PCR-RFLP	108	107	104	4	0	99	8	0
IL1A	rs1800587-889C/T
		Gupta 2015	prospective	nested case-control	India	Asian	34.3/16-60	Sepsis	trauma	PCR-SSP assay	25	89	21	3	1	45	32	12
		Davis 2010	Prospective	case-control	America	white/hispanic	29.3/>18	sepsis	healthy	TaqMan probes	28	52	9	16	3	24	24	4
		Gu 2010	Prospective	nested case-control	China	Asian	38.5/18-65	sepsis	trauma	oligonucleotide array	165	141	114	42	9	107	31	3
IL1B	rs1143623-1470G/C
		Gu 2010	Prospective	nested case-control	China	Asian	38.5/18-65	sepsis	trauma	oligonucleotide array	167	141	40	104	23	35	62	44
	rs16944-511G/A
		Maria 2016	prospective	case-control	Spain	white	72	sepsis SHOCK	SIRS	Sequenom	205	262	100	76	29	133	113	16
		Belopolskaya 2015	prospective	case-control	Russia	white	42.12	sepsis	suigical patients	PCR-CTPP	78	334	42	33	3	146	145	43
		Johnson 2012-1	Prospective	case-control	America and Netherlands	white	56	Candidemia	noninfected patients	Mass-array	245	263	103	114	28	101	120	42
		Johnson 2012-2	Prospective	case-control	America and Netherlands	black	56	Candidemia	noninfected patients	Mass-array	93	88	28	36	29	26	43	19
		Wan 2012	retrospective	nested case-control	China	Asian	41/20-57	bacteremia	kidney transplant recipients	PCR-RFLP	842	60	11	6	4	12	30	18
		Shimada 2011	NA	nested case-control	Japan	Asian	60/51-70	sepsis	critical ill	fluorescence-labeled probes	123	101	33	60	30	35	46	20
		Davis 2010	Prospective	case-control	America	white	29.3/>18	sepsis	healthy	TaqMan probes	28	53	17	6	5	19	29	5
		Gu 2010	Prospective	nested case-control	China	Asian	38.5/18-65	sepsis	trauma	oligonucleotide array	167	140	57	83	27	34	61	45
		Watanabe 2005	NA	nested case-control	Japan	Asian	58.2/15-87	sepsis	SIRS	fluorescence-labeled probes	68	45	19	49		20	25
	rs1143627-31C/T
		De Mare-Bredemeijer 2013	retrospective	nested case-control	Czech Republic	white	53	severe bacterial infections (SBIs)	end-stage liver disease(ESLD)	specific primer PCR	115	221	13	58	44	33	103	85
		Shimada 2011	NA	nested case-control	Japan	Asian	60/51-70	sepsis	critical ill	fluorescence-labeled probes	122	101	36	58	28	34	47	20
		Emonts 2010-1	NA	case-control	UK	white	3.13/0.08-19.83	Meningococcal sepsis	healthy	SNaPshot	385	208	41	162	182	22	94	92
		Emonts 2010-2	NA	case-control	Netherlands	white	3.12/0.26-15.48	Meningococcal sepsis	healthy	SNaPshot	84	456	10	37	37	57	214	185
		Gu 2010	Prospective	nested case-control	China	Asian	38.5/18-65	sepsis	trauma	oligonucleotide array	163	144	29	106	28	66	60	18
		Barber 2004	NA	nested case-control	America	white	35/21-47	severe sepsis	burn	Pyro	36	123	11	13	12	21	54	48
	rs1143643C/T
		Esposito 2014	retrospective	case-control	Italy	white	28W/23–36W	sepsis	pre-term neonates	Mass Array	193	95	75	86	32	52	33	10
	rs143634+3594C/T
		Ruiz 2016	Prospective	case-control	Colombia	white	34–70	sepsis	healthy	PCR	415	205	280	126	9	142	52	11
		Johnson 2012-1	Prospective	case-control	America and Netherlands	white	56	Candidemia	noninfected patients	Mass-array	245	263	148	89	8	158	88	17
		Johnson 2012-2	Prospective	case-control	America and Netherlands	black	56	Candidemia	noninfected patients	Mass-array	93	88	61	29	3	65	20	3
		Zhang 2005	Prospective	nested case-control	China	Asian	Adult	septic shock	acute severe pancreatitis	PCR-RFLP	33	76	27	6	0	68	8	0
		Balding 2003	NA	case-control	Ireland	white	20.5m/2-182m	Bacteraemia	healthy	PCR-RFLP	183	389	113	65	5	240	125	24
		Treszl 2003	NA	case-control	Hungary	white	28.6w/24-37w	sepsis	VLBW	PCR-RFLP	33	35	20	11	2	21	12	2
		Fang 1999	NA	case-control	Germany	white	53	severe sepsis	healthy	PCR	93	112	55	31	7	68	33	11
IL1RN/IL1R1/IL1RA	intron2 86bp VNTR A2-/+ (A2 2 repeat)
		Wan 2013	NA	nested case-control	China	Asian	39.3/23-59	pneumonia	kidney transplant	PCR-RFLP	33	63	29	4	0	53	10	0
		Zapata 2013	NA	nested case-control	Mexico	white	<18	septic shock	ALL children	PCR	22	35	6	11	5	23	11	1
		Wan 2012	retrospective	nested case-control	China	Asian	41/20-57	bacteremia	kidney transplant recipients	PCR-RFLP	21	60	17	4	0	51	9	0
		Davis 2010	Prospective	case-control	America	white	29.3/>18	sepsis	healthy	PCR	28	50	12	14	2	27	20	3
		Sole 2010	Prospective	nested case-control	Spain	white	63.73	severe sepsis and septic shock	CAP	real-time PCR	324	828	173	121	30	444	307	77
		Garcia 2007	Prospective	case-control	Spain	white	62.3	sepsis	healthy	PCR	165	80	84	76	5	30	41	9
		Bessler 2004	NA	nested case-control	Israel	white	29.3w/24-35w	sepsis	healthy	PCR	34	61	18	10	6	33	16	12
		Balding 2003	NA	case-control	Ireland	white	20.5m/2-182m	Bacteraemia	healthy	PCR	183	389	88	70	25	198	160	31
		Arnalich 2002	NA	case-control	Spain	white	54/36-74	severe sepsis	healthy	PCR	78	130	32	33	13	63	55	12
		Carrol 2002	Prospective	case-control	UK	white	2.8/0.1-15.7	meningococcal septicemia	healthy	PCR	144	95	87	43	14	54	31	10
		Ma 2002	Prospective	case-control	China	Asian	58.3	sepsis	healthy	PCR	60	60	26	27	7	36	21	3
		Fang 1999	NA	case-control	Germany	white	53	severe sepsis	healthy	PCR	93	261	37	43	13	152	92	17
IL2	-330T/G
		Motoyama 2009	NA	nested case-control	Japna	Asian	64/38-82	infection	thoracic esophageal cancer	PCR-RFLP	18	92	7	6	5	38	42	12
IL4	rs2243250-589T/C
		Gu 2011	Prospective	nested case-control	China	Asian	38.5/18-65	sepsis	trauma	PCR-RFLP	149	159	84	56	9	113	40	6
		Emonts 2010-1	NA	case-control	UK	white	3.13/0.08-19.83	Meningococcal sepsis	healthy	SNaPshot	389	210	7	99	283	2	44	164
		Emonts 2010-2	NA	case-control	Netherlands	white	3.12/0.26-15.48	Meningococcal sepsis	healthy	SNaPshot	85	460	4	18	63	9	112	339
		Motoyama 2009	NA	nested case-control	Japna	Asian	64/38-82	infection	thoracic esophageal cancer	PCR-RFLP	18	91	10	8		42	49
	rs2243248-1098T/G
		Gupta 2015	prospective	nested case-control	India	Asian	34.3/16-60	Sepsis	trauma	PCR-SSP assay	25	89	12	9	4	66	21	2
		Henckaerts 2009	Prospective	nested case-control	Belgium and Denmark	white	63	bacteremia	ICU	probes	61	686	49	12		596	90
IL4RA	rs1801275+1902A/G Gln576Arg
		Treszl 2003	NA	case-control	Hungary	white	28.6w/24-37w	sepsis	VLBW	PCR-RFLP	33	35	20	10	3	25	9	1
IL5	rs2069812-745C/T
		Henckaerts 2009	Prospective	nested case-control	Belgium and Denmark	white	63	bacteremia	ICU	probes	62	686	31	31		322	364
IL6	rs1548216-2954G/C
		Carregaro 2010	NA	case-control	Brazil	white	57.3/18-90	sepsis	healthy	TaqMan probes	97	205	80	16	1	174	29	2
	rs2069840-1753C/G
		Carregaro 2010	NA	case-control	Brazil	white	57.3/18-90	sepsis	healthy	TaqMan probes	97	205	35	53	9	86	103	16
	rs1800796-634(-572)G/C
		Panayides 2015	Prospective	case-control	Cyprus and Greece	white	67.7	sepsis	CRD	PCR-RFLP	198	115	155	37	6	72	37	6
		Shimada 2011	NA	nested case-control	Japan	Asian	60/51-70	sepsis	critical ill	fluorescence-labeled probes	122	101	72	47	3	58	38	5
		Gu 2010	Prospective	nested case-control	China	Asian	38.5/18-65	sepsis	trauma	oligonucleotide array	158	148	103	46	9	66	67	15
		Motoyama 2009	NA	nested case-control	Japna	Asian	64/38-82	infection	thoracic esophageal cancer	PCR-RFLP	18	92	9		9	32		60
		Reiman 2008	Prospective	nested case-control	Finland	white	29w	septicemia	preterm Infants	PCR-RFLP	11	96	11	0	0	91	5	0
		Michalek 2007	Prospective	case-control	Czech Republic	white	7.9/0-19	SIRS and sepsis and severe sepsis and septic shock and MODS	healthy	PCR-RFLP	70	642	62	6	2	588	52	2
	rs1800797-596G/A
		Davis 2010	Prospective	case-control	America	white	29.3/>18	sepsis	healthy	TaqMan probes	28	51	14	12	2	21	23	7
		Henckaerts 2009	Prospective	nested case-control	Belgium and Denmark	white	63	bacteremia	ICU	probes	62	685	23	39		221	464
	rs1800795-174G/C
		Sousa 2017	Prospective	case-control	Spain	white	73	sepsis shock	SIRS	Sequenom’s MassARRAY	262	202	106	116	40	93	91	18
		Mao 2016	Prospective	case-control	China	Asian	63.04 ± 11.35/58.92 ± 8.67	sepsis	pneumonia	TaqMan	188	162	56	37	95	68	46	48
		Panayides 2015	Prospective	case-control	Cyprus and Greece	white	67.7	sepsis	CRD	PCR-RFLP	185	108	123	57	5	79	26	3
		van der Starre 2015	Prospective	case-control	Netherlands	white	63/46-75	bacteremia	UTI	MassArray	155	505	61	57	37	172	257	76
		Zidan 2014	Prospective	case-control	Egypt	white	2.1/60d-13y	Severe sepsis	CAP	PCR-RFLP	21	79	3	11	7	29	44	6
		Jabandziev 2014	NA	case-control	Czech Republic	white	0-19/26-67	severe sepsis, septic shock and MODS	healthy	PCR-RFLP	114	529	41	73		124	405
		Palumbo 2012	NA	nested case-control	Italy	white	13-82	sepsis	burn	PCR-RFLP	16	26	14		2	22		4
		Martin-Loeches 2012	Prospective	case-control	Spain	white	Adult	septic shock	P-CAP	ARMS	61	245	17	33	11	119	100	26
		Carregaro 2010	NA	case-control	Brazil	white	57.3/18-90	sepsis	healthy	TaqMan probes	97	207	49	39	9	94	96	17
		Davis 2010	Prospective	case-control	America	white	29.3/>18	sepsis	healthy	TaqMan probes	23	52	10	11	2	21	22	9
		Sole-Violan 2010	Prospective	nested case-control	Spain	white	63.73	severe sepsis and septic shock	CAP	real-time PCR	321	817	141	144	36	392	341	84
		Henckaerts 2009	Prospective	nested case-control	Belgium and Denmark	white	63	bacteremia	ICU	probes	63	687	40	23		467	220
		Reiman 2008	Prospective	nested case-control	Finland	white	29w	septicemia	preterm Infants	PCR-RFLP	11	96	4	7		78	18
		Malik 2007	NA	case-control	England	white	68.6	sepsis	osteoarthritis	TaqMan probes	63	149	18	37	8	57	64	28
		McDaniel 2007-1	NA	nested case-control	America	white	Adult	sepsis	trauma	ARMS	31	37	28		3	29		8
		McDaniel 2007-2	Prospective	case-control	Czech Republic	white	7.9/0-19	severe sepsis and septic shock and MODS	healthy	PCR-RFLP	70	644	25	32	13	160	345	139
		Gopel 2006	NA	nested case-control	Germany	white	pediatric	sepsis	VLBW	PCR-RFLP	97	320	29	50	18	128	143	49
		Sipahi 2006	NA	case-control	Turkey	white	0-15	severe sepsis	healthy	PCR-RFLP	44	77	26	14	4	52	19	6
		Ahrens 2004	NA	nested case-control	Germany	white	pediatric	sepsis	VLBW	PCR-RFLP	50	306	24	21	5	97	177	32
		Barber 2004	NA	nested case-control	America	white	35/21-47	severe sepsis	burn	Pyro	36	123	17	19		69	54
		Balding 2003	NA	case-control	Ireland	white	20.5m/2-182m	Bacteraemia	healthy	PCR-RFLP	183	389	59	97	27	123	198	68
		Harding 2003	Prospective	nested case-control	UK	white	30w	septicemia	Preterm Infants	PCR-RFLP	51	106	24	27		30	76
		Treszl 2003	NA	case-control	Hungary	white	28.6w/24-37w	sepsis	VLBW	PCR-RFLP	33	35	18	12	3	19	15	1
		Schluter 2002	NA	nested case-control	Germany	white	60/27-78.2	sepsis	ICU	MS-PCR	50	276	13	25	12	91	131	54
IL6R	48892A/C
		Motoyama 2009	NA	nested case-control	Japna	Asian	64/38-82	infection	thoracic esophageal cancer	PCR-RFLP	18	92	8	10		35	57
IL8	rs4073-251T/A
		Hu 2016	Prospective	case-control	China	Asian	55.47 ± 16.48	sepsis	healthy	PCR-RFLP	152	194	30	80	42	40	95	59
		Georgitsi 2016-1	Prospective	case-control	Greece	white	Adult	sepsis	healthy	PCR-RFLP	146	104	57	74	15	28	52	24
		Georgitsi 2016-2	Prospective	case-control	Greece	white	Adult	sepsis	healthy	PCR-RFLP	109	104	50	50	9	28	52	24
		Georgitsi 2016-3	Prospective	case-control	Greece	white	Adult	sepsis	healthy	PCR-RFLP	119	104	44	55	20	28	52	24
		Georgitsi 2016-4	Prospective	case-control	Greece	white	Adult	sepsis	healthy	PCR-RFLP	105	104	30	60	15	28	52	24
		Belopolskaya 2015	prospective	case-control	Russia	white	42.12	sepsis	suigical patients	PCR-CTPP	79	342	37	33	9	98	183	61
		Yousef 2014	Prospective	cohort	Egypt	Asian	57.8	sepsis	SIRS	PCR-RFLP	90	90	75	15		77	13
		Johnson 2012-1	Prospective	case-control	America and Netherlands	white	56	Candidemia	noninfected patients	Mass-array	245	263	71	125	49	74	142	47
		Johnson 2012-2	Prospective	case-control	America and Netherlands	black	56	Candidemia	noninfected patients	Mass-array	93	88	56	30	7	50	32	6
		Davis 2010	Prospective	case-control	America	white	29.3/>18	sepsis	healthy	TaqMan probes	27	53	6	12	9	15	27	11
		Gu 2010	Prospective	nested case-control	China	Asian	38.5/18-65	sepsis	trauma	oligonucleotide array	149	159	94	50	5	73	78	8
	rs2227306C/T
		Hu 2016	Prospective	case-control	China	Asian	55.47 ± 16.48	sepsis	healthy	PCR-RFLP	152	194	30	80	42	40	95	59
	rs1126647A/T
		Hu 2016	Prospective	case-control	China	Asian	55.47 ± 16.48	sepsis	healthy	PCR-RFLP	152	195	46	79	27	66	95	34
IL10	rs1800872-592C/A
		Mao 2016	Prospective	case-control	China	Asian	63.04 ± 11.35/58.92 ± 8.67	sepsis	pneumonia	TaqMan	188	162	94	61	33	94	48	20
		Johnson 2012-1	Prospective	case-control	America and Netherlands	white	56	Candidemia	noninfected patients	Mass-array	245	263	143	86	16	161	86	16
		Johnson 2012-2	Prospective	case-control	America and Netherlands	black	56	Candidemia	noninfected patients	Mass-array	93	88	31	44	18	37	33	18
		Shimada 2011	NA	nested case-control	Japan	Asian	60/51-70	sepsis	critical ill	fluorescence-labeled probes	123	101	62	47	14	38	45	18
		Davis 2010	Prospective	case-control	America	white/hispanic	29.3/>18	sepsis	healthy	TaqMan probes	26	53	18	8	0	30	17	6
		Gu 2010	Prospective	nested case-control	China	Asian	38.5/18-65	sepsis	trauma	oligonucleotide array	153	154	17	66	70	26	57	71
		Huebinger 2010	NA	nested case-control	America	white	35/22-51	sepsis	burn	TaqMan probes	50	215	22	24	4	95	98	22
		Henckaerts 2009	Prospective	nested case-control	Belgium and Denmark	white	63	bacteremia	ICU	probes	62	687	38	24		412	275
		Nakada 2005	NA	nested case-control	Japan	Asian	57.5	sepsis	critical ill	PCR-RFLP	86	111	8	38	40	19	47	45
		Balding 2003	NA	case-control	Ireland	white	20.5m/2-182m	Bacteraemia	healthy	PCR-RFLP	183	389	125	52	6	235	139	15
		Lowe 2003	NA	case-control	UK	white	18-92	sepsis	healthy	PCR-RFLP	31	132	20	10	1	88	38	6
		Shu 2003	NA	case-control	China	Asian	Adult	severe sepsis	healthy	PCR-RFLP	116	141	71	38	7	91	39	11
	rs1800871-819C/T
		Mao 2016	Prospective	case-control	China	Asian	63.04 ± 11.35/58.92 ± 8.67	sepsis	pneumonia	TaqMan	188	162	94	61	33	94	48	20
		Gupta 2015	prospective	nested case-control	India	Asian	34.3/16-60	Sepsis	trauma	PCR-SSP assay	25	89	16	6	3	63	22	4
		Palumbo 2012	NA	nested case-control	Italy	white	13-82	sepsis	burn	PCR-RFLP	16	26	10	6		14	12
		Shimada 2011	NA	nested case-control	Japan	Asian	60/51-70	sepsis	critical ill	fluorescence-labeled probes	123	101	62	47	14	38	46	17
		Carregaro 2010	NA	case-control	Brazil	white	57.3/18-90	sepsis	healthy	TaqMan probes	97	207	47	38	12	82	102	23
		Davis 2010	Prospective	case-control	America	white	29.3/>18	sepsis	healthy	TaqMan probes	28	53	18	10	0	30	17	6
		Emonts 2010	NA	case-control	UK	white	3.13/0.08-19.83	Meningococcal sepsis	healthy	SNaPshot	380	201	234	131	15	122	68	11
		Emonts 2010	NA	case-control	Netherlands	white	3.12/0.26-15.48	Meningococcal sepsis	healthy	SNaPshot	79	460	49	24	6	283	145	32
		Gu 2010	Prospective	nested case-control	China	Asian	38.5/18-65	sepsis	trauma	oligonucleotide array	148	160	12	49	87	17	73	70
		Huebinger 2010	NA	nested case-control	America	white	35/22-51	sepsis	burn	TaqMan probes	50	215	22	24	4	95	98	22
		Henckaerts 2009	Prospective	nested case-control	Belgium and Denmark	white	63	bacteremia	ICU	probes	63	688	38	25		409	279
		Nakada 2005	NA	nested case-control	Japan	Asian	57.5	sepsis	critical ill	PCR-RFLP	86	111	8	38	40	19	47	45
		Shu 2003	NA	case-control	China	Asian	Adult	severe sepsis	healthy	PCR-RFLP	116	141	71	38	7	91	39	11
	rs1800896-1082A/G
		Azab 2016	Prospective	case-control	British	White	NA	Severe sepsis	CAP	PCR	21	79	4	11	6	47	27	5
		Mao 2016	Prospective	case-control	China	Asian	63.04 ± 11.35/58.92 ± 8.67	sepsis	pneumonia	TaqMan	188	162	109	51	28	74	51	37
		Gupta 2015	prospective	nested case-control	India	Asian	34.3/16-60	Sepsis	trauma	PCR-SSP assay	25	89	19	2	4	51	33	5
		Johnson 2012-1	Prospective	case-control	America and Netherlands	white	56	Candidemia	noninfected patients	Mass-array	245	263	67	110	68	64	126	73
		Johnson 2012-2	Prospective	case-control	America and Netherlands	black	56	Candidemia	noninfected patients	Mass-array	93	88	39	44	10	42	37	9
		Palumbo 2012	NA	nested case-control	Italy	white	13-82	sepsis	burn	PCR-RFLP	16	26	12		4	21		5
		Shimada 2011	NA	nested case-control	Japan	Asian	60/51-70	sepsis	critical ill	fluorescence-labeled probes	123	101	111	12	0	93	8	0
		Carregaro 2010	NA	case-control	Brazil	white	57.3/18-90	sepsis	healthy	TaqMan probes	97	207	44	44	9	82	103	22
		Davis 2010	Prospective	case-control	America	white	29.3/>18	sepsis	healthy	TaqMan probes	28	53	7	16	5	16	25	12
		Emonts 2010-1	NA	case-control	UK	white	3.13/0.08-19.83	Meningococcal sepsis	healthy	SNaPshot	378	208	89	200	89	44	108	56
		Emonts 2010-2	NA	case-control	Netherlands	white	3.12/0.26-15.48	Meningococcal sepsis	healthy	SNaPshot	82	459	17	44	21	117	219	123
		Gu 2010	Prospective	nested case-control	China	Asian	38.5/18-65	sepsis	trauma	oligonucleotide array	147	161	106	37	4	118	36	7
		Henckaerts 2009	Prospective	nested case-control	Belgium and Denmark	white	63	bacteremia	ICU	probes	63	686	18	45		164	522
		McDaniel 2007	NA	nested case-control	America	white	Adult	sepsis	trauma	ARMS	31	37	7	13	11	18	11	8
		Garnacho 2006	Prospective	case-control	Spain	white	63.5/49-72.5	sepsis	healthy	PCR-RFLP	224	101	92	99	33	36	50	15
		Stanilova 2006	NA	case-control	Bulgaria	white	16-85	severe sepsis	healthy	ARMS	33	53	17	15	1	12	32	9
		Nakada 2005	NA	nested case-control	Japan	Asian	57.5	sepsis	critical ill	PCR-RFLP	86	111	75	11	0	103	8	0
		Zhang 2005	Prospective	nested case-control	China	Asian	Adult	septic shock	acute severe pancreatitis	PCR-RFLP	33	76	19	14	0	62	14	0
		Balding 2003	NA	case-control	Ireland	white	20.5m/2-182m	Bacteraemia	healthy	PCR-RFLP	183	389	36	95	52	86	180	123
		Lowe 2003	NA	case-control	UK	white	18-92	sepsis	healthy	PCR-RFLP	31	128	8	18	5	41	56	31
		Schaaf 2003	Prospective	nested case-control	Germany	white	66	sepsis	invasive pneumococcal infection	ARMS	51	18	17	20	14	8	8	2
		Shu 2003	NA	case-control	China	Asian	Adult	severe sepsis	healthy	PCR-RFLP	116	141	8	77	31	42	56	43
		Treszl 2003	NA	case-control	Hungary	white	28.6w/24-37w	sepsis	VLBW	PCR-RFLP	33	35	10	17	6	5	20	10
	rs1800890-3537T/A
		Henckaerts 2009	Prospective	nested case-control	Belgium and Denmark	white	63	bacteremia	ICU	probes	63	687	25	38		243	444
IL12B	rs41292470ins/del
		Johnson 2012-1	Prospective	case-control	America and Netherlands	white	56	Candidemia	noninfected patients	Mass-array	245	263	61	130	54	62	125	76
		Johnson 2012-2	Prospective	case-control	America and Netherlands	black	56	Candidemia	noninfected patients	Mass-array	93	88	12	42	39	15	43	30
	rs3212227+16974A/C
		Johnson 2012-1	Prospective	case-control	America and Netherlands	white	56	Candidemia	noninfected patients	Mass-array	245	263	159	75	11	170	87	6
		Johnson 2012-2	Prospective	case-control	America and Netherlands	black	56	Candidemia	noninfected patients	Mass-array	93	88	47	35	11	33	42	13
		Stanilova 2010	NA	case-control	Bulgaria	white	16-85	sepsis	healthy	PCR-RFLP	43	125	27	14	2	74	40	11
	rs17860508-6415CTCTAA/GC
		Stanilova 2010	NA	case-control	Bulgaria	white	16-85	sepsis	healthy	PCR-RFLP	43	125	7	24	12	44	62	19
IL12RB1	rs17882232C/T
		Johnson 2012-1	Prospective	case-control	America and Netherlands	white	56	Candidemia	noninfected patients	Mass-array	245	263	154	83	8	177	74	12
		Johnson 2012-2	Prospective	case-control	America and Netherlands	black	56	Candidemia	noninfected patients	Mass-array	93	88	62	27	4	61	24	3
	rs11575934A/G Gln214Arg
		Johnson 2012-1	Prospective	case-control	America and Netherlands	white	56	Candidemia	noninfected patients	Mass-array	245	263	113	106	26	126	110	27
		Johnson 2012-2	Prospective	case-control	America and Netherlands	black	56	Candidemia	noninfected patients	Mass-array	93	88	71	19	3	68	20	0
IL17	rs763780+7488T/C His161Arg
		Palumbo 2012	NA	nested case-control	Italy	white	13-82	sepsis	burn	PCR-RFLP	16	26	14	2		19	7
IL18	rs187238-137G/C
		Johnson 2012-1	Prospective	case-control	America and Netherlands	white	56	Candidemia	noninfected patients	Mass-array	245	263	126	100	19	141	94	28
		Johnson 2012-2	Prospective	case-control	America and Netherlands	black	56	Candidemia	noninfected patients	Mass-array	93	88	55	29	9	61	24	3
		Stassen 2003	Prospective	nested case-control	America	white	52/>18	sepsis	trauma	ARMS	36	33	25	6	5	21	11	1
	rs1946518-607C/A
		McDaniel 2007	NA	nested case-control	America	white	Adult	sepsis	trauma	ARMS	29	37	17	10	2	18	12	7
		Stassen 2003	Prospective	nested case-control	America	white	52/>18	sepsis	trauma	ARMS	36	33	10	24	2	5	28	0
	rs549908T/G Ser35Ser
		Johnson 2012-1	Prospective	case-control	America and Netherlands	white	56	Candidemia	noninfected patients	Mass-array	245	263	121	100	24	127	105	31
		Johnson 2012-2	Prospective	case-control	America and Netherlands	black	56	Candidemia	noninfected patients	Mass-array	93	88	61	26	6	55	31	2
IL21	rs907715C/T
		Miao 2016	Prospective	case-control	China	Asian	45.62 ± 16.34	sepsis	healthy	TaqMan	202	212	72	98	32	62	114	36
	rs2055979G/T
		Miao 2016	Prospective	case-control	China	Asian	45.62 ± 16.34	sepsis	healthy	TaqMan	202	212	59	111	32	87	99	26
	rs12508721C/T
		Miao 2016	Prospective	case-control	China	Asian	45.62 ± 16.34	sepsis	healthy	TaqMan	202	212	58	106	38	80	104	28
IL-27	rs153109A/G
		He 2018-1	Prospective	case-control	China	Asian	60.05 ± 0.58/59.02 ± 0.52	sepsis	healthy	PCR	605	769	233	267	105	276	355	138
		He 2018-2	Prospective	case-control	China	Asian	60.05 ± 0.58/59.02 ± 0.52	sepsis	healthy	PCR	280	332	101	141	38	141	143	48
	rs17855750T/G
		He 2018	Prospective	case-control	China	Asian	60.05 ± 0.58/59.02 ± 0.52	sepsis	healthy	PCR	403	400	312	79	9	315	79	6
IFNG	rs2430561+874A/T
		Wang 2014	NA	case-control	China	Asian	64/>18	sepsis	healthy	Snapshot	196	213	116	71	9	150	56	7
		Johnson 2012-1	Prospective	case-control	America and Netherlands	white	56	Candidemia	noninfected patients	Mass-array	245	263	57	139	49	81	121	61
		Johnson 2012-2	Prospective	case-control	America and Netherlands	black	56	Candidemia	noninfected patients	Mass-array	93	88	53	38	2	61	22	5
		GU 2010	Prospective	nested case-control	China	Asian	38.5/18-65	sepsis	trauma	oligonucleotide array	150	158	114	33	3	110	43	5
		McDaniel 2007	NA	nested case-control	America	white	Adult	sepsis	trauma	ARMS	31	37	11	16	4	16	17	4
	rs2069705-1616C/T
		Wang 2014	NA	case-control	China	Asian	64/>18	sepsis	healthy	Snapshot	196	213	83	98	15	121	74	18
	rs2069718+3234T/C
		Wang 2014	NA	case-control	China	Asian	64/>18	sepsis	healthy	Snapshot	196	213	117	71	8	145	60	8
	intron1 (CA)12 repeat
		Stassen 2002	NA	nested case-control	America	white	44/>18	severe sepsis	trauma	high-performance liquid chromatography	30	31	4	15	11	10	15	6
MIF	rs755622-173G/C
		Meawed 2015	Prospective	case-control	Egypt	white	62.7/43.9-71.5	sepsis and severe sepsis	SICU	ARMS	52	28	25	14	13	20	7	1
		Shimada 2011	NA	nested case-control	Japan	Asian	60/51-70	sepsis	critical ill	fluorescence-labeled probes	122	101	76	37	9	62	36	3
		Lehmann 2009	Prospective	nested case-control	Switzerland	white	58	severe sepsis	abdominal surgery	Taqman	169	183	106	60	3	123	54	6
		Gao 2007	NA	case-control	America	African-Americans	57.9	sepsis	healthy	TaqMan probes	65	87	54		11	82		5
HMGB1	rs1412125T/C
		Zeng 2012	Prospective	nested case-control	China	Asian	39.2/16-65	sepsis	trauma	Pyro	210	345	121	74	15	183	136	26
	rs2249825C/G
		Qiu 2018	Prospective	case-control	China	Asian	64.36 ± 9.13/63.49 ± 8.98	sepsis	healthy	PCR	345	345	229	77	39	254	81	10
		Zeng 2012	Prospective	nested case-control	China	Asian	39.2/16-65	sepsis	trauma	Pyro	211	345	142	59	10	271	68	6
	rs1045411G/A
		Qiu 2018	Prospective	case-control	China	Asian	64.36 ± 9.13/63.49 ± 8.98	sepsis	healthy	PCR	345	345	210	81	54	229	99	17
		Zeng 2012	Prospective	nested case-control	China	Asian	39.2/16-65	sepsis	trauma	Pyro	211	345	138	65	8	230	106	9
	rs1060348+982C/T
		Davis 2010	Prospective	case-control	America	white	29.3/>18	sepsis	healthy	TaqMan probes	28	53	26	1	1	49	4	0
	rs1360485A/G
		Qiu 2018	Prospective	case-control	China	Asian	64.36 ± 9.13/63.49 ± 8.98	sepsis	healthy	PCR	345	345	220	115	10	214	109	22
MCP-1	rs1024611C/T
		He 2017	Prospective	case-control	China	Asian	59.2 ± 17.1/57.5 ± 13.7	sepsis	healthy	PCR	403	400	111	214	78	88	186	126
	rs2857656A/C
		He 2017	Prospective	case-control	China	Asian	59.2 ± 17.1/57.5 ± 13.7	sepsis	healthy	PCR	403	400	111	213	79	89	186	125
CXCL1	rs3117604C/T
		Wang 2018-1	Prospective	nested case-control	China	Asian	41.3±12.1	sepsis	trauma patients	iMLDR	300	432	66	151	83	103	217	112
		Wang 2018-2	Prospective	nested case-control	China	Asian	42.1±12.8	sepsis	trauma patients	iMLDR	190	493	43	97	50	107	260	126
		Wang 2018-3	Prospective	nested case-control	China	Asian	37.8±12.4	sepsis	trauma patients	iMLDR	99	184	17	55	27	41	100	43
	rs4074A/G
		Wang 2018-1	Prospective	nested case-control	China	Asian	41.3±12.1	sepsis	trauma patients	iMLDR	300	431	56	158	86	94	213	124
		Wang 2018-2	Prospective	nested case-control	China	Asian	42.1±12.8	sepsis	trauma patients	iMLDR	190	493	44	94	52	93	275	125
		Wang 2018-3	Prospective	nested case-control	China	Asian	37.8±12.4	sepsis	trauma patients	iMLDR	99	184	20	47	32	39	96	49
	rs1429638A/C
		Wang 2018-1	Prospective	nested case-control	China	Asian	41.3±12.1	sepsis	trauma patients	iMLDR	300	431	22	140	138	27	167	237
		Wang 2018-2	Prospective	nested case-control	China	Asian	42.1±12.8	sepsis	trauma patients	iMLDR	190	493	17	81	92	31	180	282
		Wang 2018-3	Prospective	nested case-control	China	Asian	37.8±12.4	sepsis	trauma patients	iMLDR	99	184	11	47	41	15	69	100
CXCL2	rs3806792C/T
		Wang 2018	Prospective	nested case-control	China	Asian	41.3±12.1	sepsis	trauma patients	iMLDR	300	420	31	122	147	36	175	209
CXCL10	rs4256246A/G
		Wang 2018	Prospective	nested case-control	China	Asian	41.3±12.1	sepsis	trauma patients	iMLDR	300	432	34	144	122	61	200	171
	rs4508917A/G
		Wang 2018	Prospective	nested case-control	China	Asian	41.3±12.1	sepsis	trauma patients	iMLDR	300	432	69	158	73	107	213	112
CXCL12	rs1065297C/T
		Wang 2018	Prospective	nested case-control	China	Asian	41.3±12.1	sepsis	trauma patients	iMLDR	300	426	1	37	262	2	59	365
	rs1029153C/T
		Wang 2018	Prospective	nested case-control	China	Asian	41.3±12.1	sepsis	trauma patients	iMLDR	300	431	12	104	184	17	142	272
	rs1801157A/G
		Wang 2018	Prospective	nested case-control	China	Asian	41.3±12.1	sepsis	trauma patients	iMLDR	300	432	26	109	165	34	165	233
	rs266087A/G
		Wang 2018-1	Prospective	nested case-control	China	Asian	41.3±12.1	sepsis	trauma patients	iMLDR	300	432	70	163	67	104	198	130
		Wang 2018-2	Prospective	nested case-control	China	Asian	42.1±12.8	sepsis	trauma patients	iMLDR	143	390	89	47	7	247	134	9
		Wang 2018-3	Prospective	nested case-control	China	Asian	37.8±12.4	sepsis	trauma patients	iMLDR	99	184	19	55	25	38	89	57
	rs2297630A/G
		Wang 2018-1	Prospective	nested case-control	China	Asian	41.3±12.1	sepsis	trauma patients	iMLDR	300	432	5	84	211	6	87	339
		Wang 2018-2	Prospective	nested case-control	China	Asian	42.1±12.8	sepsis	trauma patients	iMLDR	190	493	7	53	130	9	104	380
		Wang 2018-3	Prospective	nested case-control	China	Asian	37.8±12.4	sepsis	trauma patients	iMLDR	99	184	1	29	69	1	35	148
	rs2839693A/G
		Wang 2018-1	Prospective	nested case-control	China	Asian	41.3±12.1	sepsis	trauma patients	iMLDR	300	432	5	82	213	7	86	339
		Wang 2018-2	Prospective	nested case-control	China	Asian	42.1±12.8	sepsis	trauma patients	iMLDR	189	488	2	49	138	10	108	370
		Wang 2018-3	Prospective	nested case-control	China	Asian	37.8±12.4	sepsis	trauma patients	iMLDR	98	179	0	24	74	3	45	131
	rs1413519C/G
		Wang 2018	Prospective	nested case-control	China	Asian	41.3±12.1	sepsis	trauma patients	iMLDR	300	432	8	109	183	22	129	281
CXCR2	rs3806792-437G/A
		Flores 2006	NA	case-control	Spain	white	64.7	severe sepsis	healthy	fluorescence-labeled probes	178	357	60	79	39	111	184	62
	rs10682383-665(AC)n 24±1 repeat alleles		short tandem repeat(STR)
		Flores 2006	NA	case-control	Spain	white	64.7	severe sepsis	healthy	fluorescence-labeled probes	178	357	8	71	99	34	156	167
CRP	rs1205C/T
		Liu 2018	Prospective	case-control	China	Asian	Adult	sepsis	healthy	PCR	49	20	18	22	9	3	14	3
	rs2808530C/T
		Liu 2018	Prospective	case-control	China	Asian	Adult	sepsis	healthy	PCR	49	20	22	20	7	10	8	2
	rs3091244C/A
		Liu 2018	Prospective	case-control	China	Asian	Adult	sepsis	healthy	PCR	45	20	36	8	1	13	6	1
CISH	rs414171A/T
		Zhang 2018-1	Prospective	nested case-control	China	Asian	41·1±13·3	sepsis	trauma patients	pyrosequencing	338	468	130	169	39	148	239	81
		Zhang 2018-2	Prospective	nested case-control	China	Asian	39·9±12·4	sepsis	trauma patients	pyrosequencing	98	182	46	38	14	57	90	35
	rs2239751T/G
		Zhang 2018	Prospective	nested case-control	China	Asian	41·1±13·3	sepsis	trauma patients	pyrosequencing	338	468	139	153	46	162	234	72
SOCS2	rs10777530G/A
		Zhang 2018	Prospective	nested case-control	China	Asian	41·1±13·3	sepsis	trauma patients	pyrosequencing	338	468	111	170	57	170	218	80
SOCS3	rs8064821C/A
		Zhang 2018	Prospective	nested case-control	China	Asian	41·1±13·3	sepsis	trauma patients	pyrosequencing	338	468	185	135	18	276	166	26
SOCS4	rs1209087T/C
		Zhang 2018	Prospective	nested case-control	China	Asian	41·1±13·3	sepsis	trauma patients	pyrosequencing	338	468	204	114	20	285	160	23
SOCS5	rs3829835C/T
		Zhang 2018	Prospective	nested case-control	China	Asian	41·1±13·3	sepsis	trauma patients	pyrosequencing	337	467	269	65	3	372	93	2
SOCS5	rs17771255C/T
		Zhang 2018	Prospective	nested case-control	China	Asian	41·1±13·3	sepsis	trauma patients	pyrosequencing	338	468	319	19	0	451	17	0
SOCS5	rs3768720C/A
		Zhang 2018	Prospective	nested case-control	China	Asian	41·1±13·3	sepsis	trauma patients	pyrosequencing	338	468	96	173	69	134	240	94
SOCS6	rs1351887A/T
		Zhang 2018	Prospective	nested case-control	China	Asian	41·1±13·3	sepsis	trauma patients	pyrosequencing	338	468	285	47	6	376	87	5
SOCS6	rs9646604A/G
		Zhang 2018	Prospective	nested case-control	China	Asian	41·1±13·3	sepsis	trauma patients	pyrosequencing	338	468	187	124	27	256	180	32
SOCS6	rs3809954G/A
		Zhang 2018	Prospective	nested case-control	China	Asian	41·1±13·3	sepsis	trauma patients	pyrosequencing	338	468	296	42	0	409	56	3
SOCS7	rs3748726T/C
		Zhang 2018	Prospective	nested case-control	China	Asian	41·1±13·3	sepsis	trauma patients	pyrosequencing	338	468	219	109	10	264	181	23
Factor II(Prothrombin)	20210G/A
		Hartel 2006	Prospective	nested case-control	Germany	white	28.9w	sepsis	VLBW	PCR-RFLP	196	810	190	6		785	25
Factor V	rs6025+1691G/A Arg506Gln
		Benfield 2010-1	NA	case-control	Denmark	white	76/61-84	G- sepsis	hospital patients	TaqMan probes	316	8147	293	23	0	7518	612	17
		Benfield 2010-2	NA	case-control	Denmark	white	78/68-86	G- sepsis	hospital patients	TaqMan probes	534	8147	494	37	3	7518	612	17
		Davis 2010	Prospective	case-control	America	white	29.3/>18	sepsis	healthy	TaqMan probes	28	53	27	1	0	52	1	0
		Hartel 2006	Prospective	nested case-control	Germany	white	28.9w	sepsis	VLBW	PCR-RFLP	195	808	183	12		746	62
		Sipahi 2006	NA	case-control	Turkey	white	0-15	severe sepsis	healthy	PCR-RFLP	53	77	47	6	0	70	7	0
Factor VII	323del/ins
		Hartel 2006	Prospective	nested case-control	Germany	white	28.9w	sepsis	VLBW	PCR-RFLP	198	806	147	51		594	212
Factor XIII	rs5985C/A Val34Leu
		Hartel 2006	Prospective	nested case-control	Germany	white	28.9w	sepsis	VLBW	PCR-RFLP	196	812	177	19		769	43
HMOX1(Heme oxygenase-1)	promoter L/S ≥25(GT) repeat/<25(GT)
		Vazquez-Armenta 2013	NA	nested case-control	Mexico	white	2 months-18years	sepsis	hospital patients	PCR			34	21	1	42	20	0
Protein C	rs1799810-1476A/T
		Shimada 2011	NA	nested case-control	Japan	Asian	60/51-70	sepsis	critical ill	fluorescence-labeled probes	122	101	3	25	94	1	23	77
	rs1799809-1641A/G
		Shimada 2011	NA	nested case-control	Japan	Asian	60/51-70	sepsis	critical ill	fluorescence-labeled probes	122	101	93	26	3	76	24	1
		Chen 2008	Retrospective	case-control	China	Asian	58.7	severe sepsis	health	sequencing	240	323	177	54	9	213	99	11
	rs1799808-1654C/T
		Shimada 2011	NA	nested case-control	Japan	Asian	60/51-70	sepsis	critical ill	fluorescence-labeled probes	122	101	59	45	18	50	36	15
		Chen 2008	Retrospective	case-control	China	Asian	58.7	severe sepsis	health	sequencing	240	323	48	112	80	70	158	95
EPCR (endothelial protein C receptor)	rs2069940+1651C/G
		Vassiliou 2013	NA	nested case-control	Greece	white	59/18-94	severe sepsis/septic shock	critical ill	Taqman probes	228	161	173	52	3	111	48	2
	rs2069952+6333T/C
		Vassiliou 2013	NA	nested case-control	Greece	white	59/18-94	severe sepsis/septic shock	critical ill	Taqman probes	228	161	111	88	29	60	72	29
	rs867186+6936A/G Ser219Gly
		Liang 2017	Prospective	case-control	China	Asian	45.62 ± 16.34	sepsis	healthy	PCR-RFLP	64	113	52	11	1	94	19	0
		Vassiliou 2013	NA	nested case-control	Greece	white	59/18-94	severe sepsis/septic shock	critical ill	Taqman probes	227	161	172	52	3	111	48	2
	exon3 23bp del/ins
		Sipahi 2006	NA	case-control	Turkey	white	0-15	severe sepsis	healthy	PCR-RFLP	45	160	42	3	0	158	2	0
	rs2069948 C/T
		Liang 2017	Prospective	case-control	China	Asian	45.62 ± 16.34	sepsis	healthy	PCR-RFLP	64	113	23	31	10	44	51	18
Protein Z	79G/A
		Sipahi 2010	NA	case-control	Turkey	white	0-15	severe sepsis	healthy	PCR-RFLP	53	70	27	23	3	41	28	1
FCGR2A	rs1801274A/G His131Arg
		Beppler 2016	Prospective	case-control	Brazil	white	56.19	sepsis	noninfectious patients	TaqMan probes	347	171	74	172	101	50	75	46
		West 2015	Prospective	case-control	New Mexico	white	39/18-79	sepsis	trauma	direct sequencing	35	30	5	21	9	9	19	2
		Davis 2010		case-control	America	white	29.3/>18	sepsis	healthy	TaqMan probes	28	53	6	15	7	9	24	20
		Endeman 2009	NA	nested case-control	Netherland	white	63	severe sepsis	CAP	TaqMan probes	54	146	14	18	22	42	73	31
		Yuan 2008	NA	case-control	Australia	white	1-118m	bacteraemia	healthy	PCR-RFLP	85	409	20	32	33	86	239	84
		van der Pol 2001	NA	case-control	Netherlands	white	Adult	septic shock	healthy	ARMS	138	239	34	81	23	58	134	47
		Yee 2000	Prospective	nested case-control	America	white	Adult	bacteremia	hospital patients	allele-specific PCR	42	136	7	14	21	34	62	40
		Bredius 1994	retrospective	case-control	Netherlands	white	3.5/0.8-15	septic shock	healthy	immunofluorescence	25	123	7	7	11	36	59	28
FCGR3A	+559G/A Phe158Val
		van der Pol 2001	NA	case-control	Netherlands	white	Adult	septic shock	healthy	ARMS	138	239	77	53	8	99	115	25
FCGR3B	NA1/2 4aa substitutions
		van der Pol 2001	NA	case-control	Netherlands	white	Adult	septic shock	healthy	ARMS	138	239	15	72	51	34	115	90
		Bredius 1994	retrospective	case-control	Netherlands	white	3.5/0.8-15	septic shock	healthy	immunofluorescence	23	3373	4	12	7	403	1446	1524
PAI-1	rs1799768-675 5G/4G
		Chi 2015	prospective	case-control	China	Asian	34.4	sepsis	burned patients	specific PCR	103	79	19	40	44	25	37	17
		Wingeyer 2012	NA	case-control	Argentina	white	45/>18	sepsis	healthy	PCR-RFLP	166	214	68	58	40	66	99	49
		Wingeyer 2010	Retrospective	case-control	Argentina	white	37/52	sepsis	ICU	PCR-RFLP	166	136	70	54	42	39	64	33
		Henckaerts 2009	Prospective	nested case-control	Belgium and Denmark	white	63	bacteremia	ICU	probes	63	687	42		21	463		224
		Garcia-Segarra 2007	Prospective	case-control	Spain	white	62.3	sepsis	healthy	PCR-RFLP	165	80	43	85	37	16	42	22
		Sipahi 2006	NA	case-control	Turkey	white	0-15	severe sepsis	healthy	PCR-RFLP	42	113	5	14	23	28	57	28
		Geishofer 2005	NA	nested case-control	Germany, Switzerland, Southern Tyrol, and Austria	white	34m/1m-27y	sepsis	meningococcal disease	ARMS	137	109	25	67	45	25	65	19
		Haralambous 2003	NA	case-control	UK	white	children	sepsis	healthy	SNaPshot	230	155	44	108	78	33	74	48
		Menges 2001	NA	nested case-control	Germany	white	adult	sepsis	trauma	allele-specific oligo melting	29	32	2	11	16	11	18	3
		Hermans 1999	NA	case-control	UK and Netherlands	white	children	sepsis	healthy	allele-specific oligo melting	154	226	29	85	40	53	114	59
		Westendorp 1999	NA	case-control	Netherlands	white	18-25	septic shock	healthy	ARMS	85	131	9	45	31	27	69	35
	rs7242+11053T/G
		Davis 2010	Prospective	case-control	America	white	29.3/>18	sepsis	healthy	TaqMan probes	27	52	10	12	5	13	29	10
ACE	rs4646994/rs4340 intron16 289bp Alu ins/del
		Dou 2017	Prospective	case-control	China	Asian	52.09 /52.96	sepsis shock	healthy	PCR	238	242	52	112	74	35	102	105
		Celik 2010		case-control	Turkey	white	1.5-180m	sepsis	healthy children	PCR	98	100	17	68	13	11	70	19
		Davis 2010	Prospective	case-control	America	white	29.3/>18	sepsis	healthy	TaqMan probes	28	53	8	15	5	19	22	12
		Spiegler 2010	Prospective	nested case-control	Germany	white	<37weeks	sepsis	VLBW	PCR	246	963	44	142	60	200	482	281
		Bunker-Wiersma 2008	restrospective	case-control	Netherlands	white	5.55/0.25-17.9	meningococcal septicemia	healthy	PCR	53	135	11	26	16	33	64	38
		Cogulu 2008	retrospective	case-control	Turkey	white	18.5m/1-168m	sepsis	healthy children	sequence-specific oligonucleotide probes	98	287	25	52	21	56	129	102
		du Cheyron 2008	Prospective	nested case-control	France	white	60	sepsis	critical ill	PCR	56	122	12	28	16	33	56	33
		Villar 2008	NA	case-control	Spain	white	67/54-75	severe sepsis	healthy	PCR	212	364	41	94	77	57	155	152
		Harding 2002	Prospective	case-control	UK	white	49.4m	meningococcal septicemia	healthy	PCR	110	841	25	51	34	205	433	203
	rs4291A/C
		Dou 2017	Prospective	case-control	China	Asian	52.09 /52.96	sepsis shock	healthy	PCR	238	242	59	122	57	105	100	37
APOE	APOE3 -/+(Cys112 Arg158)
		Moretti 2005	Prospective	nested case-control	America	white	53.2	severe sepsis	ICU	PCR-RFLP	34	309	5	11	18	11	118	180
HLA-G	rs1704/rs371194629 +2960 14bp del/ins
		Hahn 2017	Prospective	American	Londrina	White	64.8 /37.9	sepsis	healthy	PCR	64	190	17	35	12	30	98	62
		Graebin 2012	NA	nested case-control	Brazil	white	57/13-97	sepsis	ICU	sequencing	469	169	143	326		55	114
	rs1707+3003T/C
		Graebin 2012	NA	nested case-control	Brazil	white	57/13-97	sepsis	ICU	sequencing	469	169	371	98		135	34
		Hahn 2017	Prospective	American	Londrina	White	64.8 /37.9	sepsis	healthy	PCR	64	190	57	6	1	167	23	0
	rs1710+3010G/C
		Graebin 2012	NA	nested case-control	Brazil	white	57/13-97	sepsis	ICU	sequencing	469	169	96	373		37	132
		Hahn 2017	Prospective	American	Londrina	White	64.8 /37.9	sepsis	healthy	PCR	64	190	31	30	3	62	98	30
	rs17179101+3027C/A
		Graebin 2012	NA	nested case-control	Brazil	white	57/13-97	sepsis	ICU	sequencing	469	169	433	36		162	7
		Hahn 2017	Prospective	American	Londrina	White	64.8 /37.9	sepsis	healthy	PCR	64	190	51	13	0	174	14	2
	rs17179108+3035C/T
		Graebin 2012	NA	nested case-control	Brazil	white	57/13-97	sepsis	ICU	sequencing	469	169	344	125		124	45
		Hahn 2017	Prospective	American	Londrina	White	64.8 /37.9	sepsis	healthy	PCR	64	190	41	23	0	142	47	1
	rs1063320+3142C/G
		Graebin 2012	NA	nested case-control	Brazil	white	57/13-97	sepsis	ICU	sequencing	469	169	78	391		37	132
		Hahn 2017	Prospective	American	Londrina	White	64.8 /37.9	sepsis	healthy	PCR	64	190	31	30	3	62	99	29
	rs9380142+3187G/A
		Graebin 2012	NA	nested case-control	Brazil	white	57/13-97	sepsis	ICU	sequencing	469	169	22	447		9	160
		Hahn 2017	Prospective	American	Londrina	White	64.8 /37.9	sepsis	healthy	PCR	64	190	41	23	0	97	79	14
	rs1610696+3196C/G
		Hahn 2017	Prospective	American	Londrina	White	64.8 /37.9	sepsis	healthy	PCR	64	190	24	32	8	98	75	17
NOS3	rs2070744-786T/C
		Martin 2014	prospective	case-control	Spain	white	58.2/54.8-61.7	severe sepsis	hospital patients	direct sequencing	88	91	26	46	16	41	37	13
		Ma 2011	Retrospective	case-control	China	Asian	71	severe sepsis	healthy	PCR-RFLP	117	100	77	36	4	76	24	0
	rs1799983+894G/T Glu298Asp
		Martin 2014	prospective	case-control	Spain	white	58.2/54.8-61.7	severe sepsis	hospital patients	direct sequencing	90	91	39	51	0	27	48	16
		Ma 2011	Retrospective	case-control	China	Asian	71	severe sepsis	healthy	PCR-RFLP	117	100	94	23	0	81	18	1
	intron 4 VNTR 5/4 repeats b/a
		Martin 2014	prospective	case-control	Spain	white	58.2/54.8-61.7	severe sepsis	hospital patients	direct sequencing	90	91	66	24	0	73	15	3
		Celik 2008	NA	case-control	Turkey	white	54m/1-144m	sepsis	healthy	PCR	100	134	68	28	4	97	35	2
NOS2	exon22 G/A Thr/Thr
		Martin 2014	prospective	case-control	Spain	white	58.2/54.8-61.7	severe sepsis	hospital patients	direct sequencing	89	91	21	68	0	34	57	0
FCN2
	rs17549193+6359C/T Thr236Met
		Bronkhorst 2013	Prospective	nested case-control	Netherlands	white	44/27-56	sepsis	trauma	HRMA	79	140	36	36	7	70	61	9
	rs7851696+6424G/T Ala258Ser
		Bronkhorst 2013	Prospective	nested case-control	Netherlands	white	44/27-56	sepsis	trauma	HRMA	79	140	58	19	2	110	28	2
HSP70-2	rs740598+1267G/A
		Davis 2010	Prospective	case-control	America	white	29.3/>18	sepsis	healthy	TaqMan probes	28	53	1	8	19	10	23	20
		Tukiainen 2008	Prospective/retrospective	nested case-control	Finland	white	45/20-64	sepsis	SAP	Mass Array	47	101	10	26	11	28	48	25
		Waterer 2003	Prospective	nested case-control	Australia	mixed	57.5/18-98	septic shock	CAP	PCR-RFLP	30	313	7	9	14	135	123	55
		Schroeder 1999	NA	case-control	Germany	white	57	severe sepsis	healthy	PCR-RFLP	87	110	14	40	33	10	64	36
HSP70-HOM(HSPA1L)	rs2227956+2437C/T
		Jabandziev 2014	NA	case-control	Czech Republic	white	0-19/26-67	severe sepsis, septic shock and MODS	healthy	PCR-RFLP	114	529	74	40		355	174
		Schroeder 1999	NA	case-control	Germany	white	57	severe sepsis	healthy	PCR-RFLP	87	110	63	20	4	72	33	5
HSP90B	rs10948128-741G/C
		Zhao 2013	Prospective	nested case-control	China	Asian	42.1/19-84	sepsis	trauma	sequencing	51	91	29	20	2	53	34	4
	rs9472238-144C/A
		Zhao 2013	Prospective	nested case-control	China	Asian	42.1/19-84	sepsis	trauma	sequencing	51	91	26	21	4	47	36	8
	rs324131-141T/C
		Zhao 2013	Prospective	nested case-control	China	Asian	42.1/19-84	sepsis	trauma	sequencing	51	91	18	21	12	34	38	19
Caspase-12	rs497116C/T Arg125Stop
		Rosentul 2012	NA	case-control	America	white	52	sepsis	hospital patients	sequencing	93	87	67	23	3	58	26	3
		Saleh 2004	NA	case-control	America	white	NA	severe sepsis	ICU	sequencing	38	148	23	11	4	120	26	2
CHIT1	24bp duplication
		Klostergaard 2010	NA	nested case-control	Denmark	white	54/16-78	sepsis	AML	TaqMan probes	143	47	99	33	11	29	16	2
CHRNA7	rs3087454-1831G/T
		Jin 2010	NA	case-control	China	Asian	63.9	severe sepsis	healthy	sequencing	229	267	165	57	7	189	66	12
	rs6494165-1512T/G
		Jin 2010	NA	case-control	China	Asian	63.9	severe sepsis	healthy	sequencing	229	237	178	45	6	202	31	4
	rs3826029-1313A/G
		Jin 2010	NA	case-control	China	Asian	63.9	severe sepsis	healthy	sequencing	229	267	95	101	33	103	118	46
	rs28531779-194G/C
		Jin 2010	NA	case-control	China	Asian	63.9	severe sepsis	healthy	sequencing	229	267	193	34	2	224	42	1
MMP-1	rs11292517-1607 1G/2G
		Martin 2014	prospective	case-control	Spain	white	58.5/45.0-73.0	sepsis	ICU	direct sequencing	89	91	31	26	32	25	44	22
	rs5854T/C
		Malik 2007	NA	case-control	England	white	68.6	sepsis	osteoarthritis	TaqMan probes	62	148	29	26	7	61	72	15
	rs2397776C/T
		Malik 2007	NA	case-control	England	white	68.6	sepsis	osteoarthritis	TaqMan probes	62	148	42	18	2	92	50	6
	rs470747C/T
		Malik 2007	NA	case-control	England	white	68.6	sepsis	osteoarthritis	TaqMan probes	62	147	28	30	4	59	72	16
MMP-3	rs35068180-1612 5A/6A
		Martin 2014	prospective	case-control	Spain	white	58.5/45.0-73.0	sepsis	ICU	direct sequencing	90	91	29	36	25	26	47	18
MMP-8	rs 11225395-799C/T
		Martin 2014	prospective	case-control	Spain	white	58.5/45.0-73.0	sepsis	ICU	direct sequencing	86	89	20	44	22	23	50	16
MMP-9	rs 34016235-1562C/T
		Martin 2014	prospective	case-control	Spain	white	58.5/45.0-73.0	sepsis	ICU	direct sequencing	90	90	72	18	0	69	21	0
MMP-13	rs2252070-77A/G
		Martin 2014	prospective	case-control	Spain	white	58.5/45.0-73.0	sepsis	ICU	direct sequencing	90	91	54	36	0	39	51	1
MMP16	rs2664349+39811A/G
		Esposito 2014	retrospective	case-control	Italy	white	28W/23–36W	sepsis	pre-term neonates	Mass Array	191	98	90	75	26	49	45	4
		Davis 2010	Prospective	case-control	America	white	29.3/>18	sepsis	healthy	TaqMan probes	28	52	8	16	4	19	23	10
MYLK	rs820336A/G
		Davis 2010	Prospective	case-control	America	white	29.3/>18	sepsis	healthy	TaqMan probes	28	53	19	9	0	33	17	3
		Gao 2006-1	NA	case-control	America	white	60.7	sepsis	healthy	TaqMan probes	110	84	52	39	19	51	30	3
		Gao 2006-2	NA	case-control	America	white	58.1	sepsis	healthy	TaqMan probes	51	59	10	23	18	1	25	33
	rs33264G/C
		Davis 2010	Prospective	case-control	America	white	29.3/>18	sepsis	healthy	TaqMan probes	28	53	1	8	19	5	16	32
	rs820325A/G
		Davis 2010	Prospective	case-control	America	white	29.3/>18	sepsis	healthy	TaqMan probes	28	54	22	6	0	36	12	6
DDAH2	-871 6G/7G ins/del
		Weiss 2012	Prospective	case-control	America	mixed	<18	sepsis	febrile patients	sequencing	29	27	24	5	0	26	1	0
	rs805305-449G/C
		Weiss 2012	Prospective	case-control	America	mixed	<18	sepsis	febrile patients	sequencing	29	53	10	10	9	15	28	10
NOTCH4	rs443198+1297C/T
		Read 2009	NA	case-control	UK	white	0-88	meningococcal sepsis	healthy	TaqMan probes	488	947	202	199	87	362	447	138
	rs520803+3061A/C Gln284His
		Read 2009	NA	case-control	UK	white	0-88	meningococcal sepsis	healthy	TaqMan probes	519	990	277	200	42	502	411	77
BAT3	rs760293C/T
		Read 2009	NA	case-control	UK	white	0-88	meningococcal sepsis	healthy	TaqMan probes	487	930	336	129	22	643	258	29
LST1	rs2256965C/T
		Read 2009	NA	case-control	UK	white	0-88	meningococcal sepsis	healthy	TaqMan probes	491	933	165	244	82	308	470	155
CCHCR1	rs130066+436C/G Arg164Ser
		Read 2009	NA	case-control	UK	white	0-88	meningococcal sepsis	healthy	TaqMan probes	550	991	168	285	97	278	492	221
	rs1576+2271C/G Cys776Ser
		Read 2009	NA	case-control	UK	white	0-88	meningococcal sepsis	healthy	TaqMan probes	522	992	230	245	47	461	439	92
MDM2	SNP309T/G
		Kleiman 2009	NA	nested case-control	America	white	55/>18	sepsis	SIRS	sequencing	53	32	27	26		14	18
CALCA	rs3781719T/C
		Hildebrand 2009	NA	nested case-control	Germany	white	40.7/16-65	sepsis	trauma	PCR-RFLP	23	114	8	12	3	47	52	15
	rs35815751 16bp delerion
		Hildebrand 2009	NA	nested case-control	Germany	white	40.7/16-65	sepsis	trauma	PCR-RFLP	23	114	21	2	0	103	11	0
Cathepsin G	rs45567233 Asn125Ser
		Sipahi 2006	NA	case-control	Turkey	white	0-15	severe sepsis	healthy	PCR-RFLP	48	53	44	4	0	49	4	0
PARP	rs1136410T/C Val762Ala
		Emonts 2010-1	NA	case-control	UK	white	3.13/0.08-19.83	Meningococcal sepsis	healthy	SNaPshot	371	196	278	88	5	137	55	4
		Emonts 2010-2	NA	case-control	Netherlands	white	3.12/0.26-15.48	Meningococcal sepsis	healthy	SNaPshot	84	449	61	22	1	299	140	10
C1INH	rs4926G/A Val480Met
		Emonts 2010-1	Emonts 2010-2	Emonts 2010-3	Emonts 2010-4	white	3.13/0.08-19.83	Meningococcal sepsis	healthy	SNaPshot	389	216	206	160	23	120	80	16
		Emonts 2010-2	NA	case-control	Netherlands	white	3.12/0.26-15.48	Meningococcal sepsis	healthy	SNaPshot	85	460	51	30	4	255	176	29
DEFA1/DEFA3	CNV >8/≤8 (2-22CNV)
		Chen 2010-1	NA	case-control	China	Asian	64/47.5-75	severe sepsis	healthy	qRT-PCR	179	233	100	79		73	160
		Chen 2010-2	NA	case-control	China	Asian	63/45-73	severe sepsis	healthy	qRT-PCR	112	118	51	61		36	82
DEFA4	rs736227A/G
		Emonts 2010-1	NA	case-control	UK	white	3.13/0.08-19.83	Meningococcal sepsis	healthy	SNaPshot	377	222	170	161	46	109	85	28
		Emonts 2010-2	NA	case-control	Netherlands	white	3.12/0.26-15.48	Meningococcal sepsis	healthy	TaqMan probes	65	239	32	22	11	114	98	27
DEFB1	rs2741136-1816A/G
		Chen 2007	NA	case-control	China	Asian	60.6	severe sepsis	healthy	sequencing	211	157	157	44	10	114	36	7
	rs2738182-390A/T
		Chen 2007	NA	case-control	China	Asian	60.6	severe sepsis	healthy	sequencing	211	157	63	95	53	43	75	39
	rs1799946-52G/A
		Esposito 2014	retrospective	case-control	Italy	white	28W/23–36W	sepsis	pre-term neonates	Mass Array	196	96	79	78	39	28	49	19
		Fode 2012			Denmark	white	pediatric/<20	bacteremia	healthy	sequencing	194	380	93	78	23	170	171	39
		Chen 2007	NA	case-control	China	Asian	60.6	severe sepsis	healthy	sequencing	211	157	51	98	62	43	75	39
	rs1800972-44C/G
		Fode 2012			Denmark	white	pediatric/<20	bacteremia	healthy	sequencing	194	380	119	68	7	224	133	23
		Emonts 2010-1	NA	case-control	UK	white	3.13/0.08-19.83	Meningococcal sepsis	healthy	SNaPshot	385	228	263	105	17	132	82	14
		Emonts 2010-2	NA	case-control	Netherlands	white	3.12/0.26-15.48	Meningococcal sepsis	healthy	TaqMan probes	65	233	35	27	3	143	81	9
		Chen 2007	NA	case-control	China	Asian	60.6	severe sepsis	healthy	sequencing	211	157	153	50	8	130	27	0
	rs11362-20G/A
		Fode 2012			Denmark	white	pediatric/<20	bacteremia	healthy	sequencing	193	381	60	85	48	123	182	76
		Chen 2007	NA	case-control	China	Asian	60.6	severe sepsis	healthy	sequencing	211	157	91	91	29	51	73	33
SP-B	rs1130866+1580C/T Thr131Ile
		Quasney 2004	Prospective	nested case-control	America	white	57.5/18-98	septic shock	CAP	PCR-RFLP	35	367	10	13	12	173	147	47
ADRB1	rs1801252A/G Ser49Gly
		Bunker-Wiersma 2008	restrospective	case-control	Netherlands	white	5.55/0.25-17.9	meningococcal septicemia	healthy	TaqMan probes	55	132	46	9	0	96	35	1
	rs1801253C/G Arg389Gly
		Bunker-Wiersma 2008	restrospective	case-control	Netherlands	white	5.55/0.25-17.9	meningococcal septicemia	healthy	TaqMan probes	56	134	33	22	1	82	41	11
ADRB2	rs1042713 Arg16Gly
		Bunker-Wiersma 2008	restrospective	case-control	Netherlands	white	5.55/0.25-17.9	meningococcal septicemia	healthy	TaqMan probes	56	136	6	32	18	22	63	51
	rs1042714 Gln27Glu
		Bunker-Wiersma 2008	restrospective	case-control	Netherlands	white	5.55/0.25-17.9	meningococcal septicemia	healthy	TaqMan probes	54	136	12	27	15	46	69	21
ADD1	rs4961G/T Gly460Trp
		Bunker-Wiersma 2008	restrospective	case-control	Netherlands	white	5.55/0.25-17.9	meningococcal septicemia	healthy	TaqMan probes	53	135	24	28	1	86	41	8
ATR-1	1166A/C
		Spiegler 2010	Prospective	nested case-control	Germany	white	<37weeks	sepsis	VLBW	PCR	235	933	122	78	35	438	366	129
		Bunker-Wiersma 2008	restrospective	case-control	Netherlands	white	5.55/0.25-17.9	meningococcal septicemia	healthy	TaqMan probes	54	131	28	22	4	69	50	12
SOD2	rs4880+47C/T Ala9Val
		Paludo 2013	Retrospective	nested case-control	Braizl	white	54.8	sepsis	ICU	PCR-RFLP	365	173	89	176	91	39	90	44
		Elsakka 2007	NA	case-control	UK	white	67/19-91	sepsis	healthy	PCR- RFLP	40	100	11	25	4	20	44	36
PBEF	rs61330082-1543C/T
		Liu 2012	NA	case-control	China	Asian	42	sepsis	healthy	PCR-RFLP	107	150	29	67	11	31	86	33
		Ye 2005	NA	case-control	America	white	59.7	sepsis	healthy	PCR-RFLP	98	83	56	37	5	42	31	10
	rs9770242-1001T/G
		Ye 2005	NA	case-control	America	white	59.7	sepsis	healthy	PCR-RFLP	78	82	44	33	1	64	16	2
ARG10	rs1864183G/A Thr/Met
		Smeekens 2013	NA	case-control	America and Netherlands	white	23-73	candidemia	healthy	MASS-ARRAY	274	237	109	111	54	92	103	42
	rs3734114T/C Pro/Ser
		Smeekens 2013	NA	case-control	America and Netherlands	white	23-73	candidemia	healthy	MASS-ARRAY	275	235	191	79	5	156	71	8
ATG16L1	rs2241880T/C Thr/Ala
		Savva 2014	Prospective	case-control	Greece	white	60	septic shock accompanied with organ failure	VAP	TaqMan	58	97	9	49		30	67
		Smeekens 2013	NA	case-control	America and Netherlands	white	23-73	candidemia	healthy	MASS-ARRAY	275	237	86	134	55	77	107	53
ATG2A	rs77833427C/T Arg/His
		Smeekens 2013	NA	case-control	America and Netherlands	white	23-73	candidemia	healthy	MASS-ARRAY	275	236	273	2	0	234	2	0
ATG2B	rs3759601C/G Gln/Glu
		Smeekens 2013	NA	case-control	America and Netherlands	white	23-73	candidemia	healthy	MASS-ARRAY	275	237	127	112	36	93	105	39
	rs74719094T/G Arg/Ser
		Smeekens 2013	NA	case-control	America and Netherlands	white	23-73	candidemia	healthy	MASS-ARRAY	275	237	272	3	0	237	0	0
	rs9323945C/T Asn/Asp
		Smeekens 2013	NA	case-control	America and Netherlands	white	23-73	candidemia	healthy	MASS-ARRAY	273	233	270	3	0	228	5	0
ATG5	rs2245214G/C
		Smeekens 2013	NA	case-control	America and Netherlands	white	23-73	candidemia	healthy	MASS-ARRAY	208	213	40	93	75	39	104	70
	rs548234C/T
		Shao 2017	NA	case-control	China	Asian	59.09± 16.66/57.47± 13.71	sepsis	healthy	PCR	403	400	210	164	29	200	174	26
ATG9B	rs61733329C/T Gly/Ser
		Smeekens 2013	NA	case-control	America and Netherlands	white	23-73	candidemia	healthy	MASS-ARRAY	275	237	273	2	0	237	0	0
IRGM	rs4958847A/G
		Smeekens 2013	NA	case-control	America and Netherlands	white	23-73	candidemia	healthy	MASS-ARRAY	273	237	24	81	168	15	77	145
	rs72553867C/A Thr/Lys
		Smeekens 2013	NA	case-control	America and Netherlands	white	23-73	candidemia	healthy	MASS-ARRAY	275	237	257	18	0	221	15	1
	rs10065172+313C/T Leu/Leu
		Kimura 2014	prospective	case-control	Japan	Asian	57	severe sepsis and septic shock	hospital patients	TaqMan	393	553	164	190	39	242	245	66
LAMP1	rs9577229C/T Ala/Val
		Smeekens 2013	NA	case-control	America and Netherlands	white	23-73	candidemia	healthy	MASS-ARRAY	266	225	241	24	1	215	9	1
LAMP3	rs482912A/G Ile/Val
		Smeekens 2013	NA	case-control	America and Netherlands	white	23-73	candidemia	healthy	MASS-ARRAY	274	237	54	114	106	43	94	100
WIPI1	rs883541A/G Thr31Ile
		Smeekens 2013	NA	case-control	America and Netherlands	white	23-73	candidemia	healthy	MASS-ARRAY	273	237	176	88	9	153	76	8
P2RX7	rs2393799T/C
		Smeekens 2013	NA	case-control	America and Netherlands	white	23-73	candidemia	healthy	MASS-ARRAY	275	237	48	107	120	48	90	99
	rs208294+489C/T His155Tyr
		Geistlinger 2012	NA	case-control	Germany	white	Adult	severe sepsis	healthy	pyrosequencing	85	518	24	43	18	178	233	107
	rs28360457+946G/A
		Geistlinger 2012	NA	case-control	Germany	white	Adult	severe sepsis	healthy	pyrosequencing	85	518	85	0	0	505	13	0
	rs2230912+1405A/G Gln460Arg
		Geistlinger 2012	NA	case-control	Germany	white	Adult	severe sepsis	healthy	pyrosequencing	85	518	50	33	2	368	137	13
	rs3751143+1513A/C Glu496Ala
		Geistlinger 2012	NA	case-control	Germany	white	Adult	severe sepsis	healthy	pyrosequencing	85	518	55	27	3	336	163	19
	rs1653624+1729T/A
		Geistlinger 2012	NA	case-control	Germany	white	Adult	severe sepsis	healthy	pyrosequencing	85	518	83	2	0	484	34	0
DECTIN-1	rs16910526+714T/G Y238X
		Rosentul 2011-1	NA	case-control	America and Netherlands	white	56	candidemia	hospital patients	Taqman probes	93	88	90	3	0	84	4	0
		Rosentul 2011-2	NA	case-control	America	white	56	candidemia	hospital patients	Taqman probes	238	263	200	37	1	219	44	0
		Plantinga 2009	retrospective	nested case-control	Netherlands	white	47/18.5-64.4	candidemia	HSCT	Taqman probes	46	78	35	11	0	76	2	0
VPS28	rs2272658+16889C/T
		Chapman 2010	study2	case-control	Kenya	white	<13	bacteraemia	healthy children	Mass Array	266	330	113	114	39	135	145	50
CPSF1	rs13258200+36964A/C
		Chapman 2010	study2	case-control	Kenya	white	<13	bacteraemia	healthy children	Mass Array	690	562	259	311	120	212	245	105
	rs4380978+68695G/C
		Chapman 2010	study2	case-control	Kenya	white	<13	bacteraemia	healthy children	Mass Array	690	540	329	277	84	246	231	63
PPARA	rs135551G/A
		Gao 2016	Prospective	nested case-control	China	Asian	41.3 /18-65	sepsis	trauma	iMLDR	300	434	262	36	2	366	65	3
	rs5769178A/C
		Gao 2016	Prospective	nested case-control	China	Asian	41.3 /18-65	sepsis	trauma	iMLDR	300	434	209	86	5	316	112	6
	rs4253711G/A
		Gao 2016	Prospective	nested case-control	China	Asian	41.3 /18-65	sepsis	trauma	iMLDR	300	434	231	62	7	312	108	14
	rs4823613A/G
		Gao 2016	Prospective	nested case-control	China	Asian	41.3 /18-65	sepsis	trauma	iMLDR	300	434	186	100	14	250	156	28
	rs2972164C/T
		Liu 2017	Prospective	case-control	China	Asian	59.35 ± 18.79/59.50 ± 18.12	sepsis	healthy	NA	303	303	250	50	3	266	35	2
	rs1801282C/G
		Liu 2017	Prospective	case-control	China	Asian	59.35 ± 18.79/59.50 ± 18.12	sepsis	healthy	NA	303	303	272	30	1	257	46	0
PPARB	rs6902123T/C
		Gao 2016	Prospective	nested case-control	China	Asian	41.3 /18-65	sepsis	trauma	iMLDR	300	434	283	16	1	407	26	1
	rs2016520T/C
		Gao 2016	Prospective	nested case-control	China	Asian	41.3 /18-65	sepsis	trauma	iMLDR	300	434	144	131	25	213	177	44
PPARG	rs4684846G/A
		Gao 2016	Prospective	nested case-control	China	Asian	41.3 /18-65	sepsis	trauma	iMLDR	298	429	89	146	63	119	226	84
	rs10865710C/G
		Gao 2016	Prospective	nested case-control	China	Asian	41.3 /18-65	sepsis	trauma	iMLDR	300	434	116	134	50	200	194	40
	rs1822825G/A
		Gao 2016	Prospective	nested case-control	China	Asian	41.3 /18-65	sepsis	trauma	iMLDR	299	433	83	156	60	132	212	89
	rs1801282C/G Pro12Ala
		Ma 2014	prospective	case-control	China	Asian	62.36	sepsis and severe sepsis and septic shock	healthy	PCR-LDR	308	345	287	21	0	318	27	0
RFP175	rs1585110C/T
		Esposito 2016	Prospective	case-control	Italy	white	6.5	bacteremia	ICU patients	TaqMan probes	49	99	39	10	0	91	6	2
CD40	rs1883832C/T
		Liu 2018	Prospective	case-control	China	Asian	56.45 ± 10.23/57.36 ± 11.66		sepsis	healthy	261	322	69	139	53	128	137	57
CD58	rs17035850
		Kumar 2014-2	Prospective	case-control	USA and Netherlands	white	54.7	candidaemia	hospital patients	Immunochip	217	146	198	16	3	138	8	0
		Kumar 2014-3	Prospective	case-control	USA	white	adult	candidaemia	hospital patients	Allele-Specific PCR	75	48	39	30	6	22	24	2
		Kumar 2014-4	Prospective	case-control	Switzerland	white	adult	candidaemia	hospital patients	Allele-Specific PCR	27	40	26	1	0	36	4	0
	rs12025416
		Kumar 2014-2	Prospective	case-control	USA and Netherlands	white	54.7	candidaemia	hospital patients	Immunochip	215	144	147	57	11	111	32	1
		Kumar 2014-3	Prospective	case-control	USA	white	adult	candidaemia	hospital patients	Allele-Specific PCR	75	54	38	30	7	24	23	7
		Kumar 2014-4	Prospective	case-control	Switzerland	white	adult	candidaemia	hospital patients	Allele-Specific PCR	27	40	17	8	2	27	13	0
LCE4A	rs4845320
		Kumar 2014-2	Prospective	case-control	USA and Netherlands	white	54.7	candidaemia	hospital patients	Immunochip	217	146	198	16	3	143	3	0
		Kumar 2014-3	Prospective	case-control	USA	white	adult	candidaemia	hospital patients	Allele-Specific PCR	75	54	57	18	0	46	8	0
		Kumar 2014-4	Prospective	case-control	Switzerland	white	adult	candidaemia	hospital patients	Allele-Specific PCR	28	40	27	1	0	40	0	0
TAGAP	rs3127214
		Kumar 2014-2	Prospective	case-control	USA and Netherlands	white	54.7	candidaemia	hospital patients	Immunochip	217	145	191	23	3	137	8	0
		Kumar 2014-3	Prospective	case-control	USA	white	adult	candidaemia	hospital patients	Allele-Specific PCR	74	54	50	20	4	43	11	0
		Kumar 2014-4	Prospective	case-control	Switzerland	white	adult	candidaemia	hospital patients	Allele-Specific PCR	26	40	25	1	0	36	4	0
CD86	rs1915087C/T
		Wang 2015	Prospective	nested case-control	China	Asian	63.6	sepsis	healthy	Pyrosequencing	186	196	75	91	20	52	109	35
		Fu 2018	Prospective	case-control	China	Asian	NA	sepsis	healthy	PCR	134	151	54	66	14	39	84	28
	rs2332096T/G
		Wang 2015	Prospective	nested case-control	China	Asian	63.6	sepsis	healthy	Pyrosequencing	186	196	83	65	38	108	70	18
	rs1129055+1057G/A
		Song 2015	Prospective	case-control	China	Asian	64.2	sepsis	healthy	Pyrosequencing	192	201	64	93	35	41	104	56
		Fu 2018	Prospective	case-control	China	Asian	NA	sepsis	healthy	PCR	134	151	45	65	24	31	78	42
	rs17281995+2379G/C
		Song 2015	Prospective	case-control	China	Asian	64.2	sepsis	healthy	Pyrosequencing	192	201	152	40	0	176	25	0
PECAM-1	rs668C/G Leu125Val
		Sun 2015	Prospective	case-control	China	Asian	59.6	sepsis	healthy	PCR-RFLP	217	90	39	115	63	21	50	19
AMPD1	rs17602729+34C/T
		Ramakers 2015-1	Prospective	case-control	Greece	white	76	sepsis	hospital patients	TaqMan probes	304	101	304	91	7	84	15	2
		Ramakers 2015-2	Prospective	case-control	Greece	white	67	sepsis	hospital patients	TaqMan probes	245	101	196	44	5	84	15	2
ADAM10	rs653765C/T
		Cui 2015	prospective	case-control	China	Asian	61.31	sepsis	healthy	SNaPshot	440	450	346	82	12	338	91	21
	rs514049A/C
		Cui 2015	prospective	case-control	China	Asian	61.31	sepsis	healthy	SNaPshot	440	450	388	48	4	394	52	4
PRSS1	rs10273639T/C
		Chen 2014	prospective	case-control	China	Asian	35.9W/28.7-41.3W	sepsis	neonates	direct sequencing	50	56	27	20	3	36	20	0
ApoA1	rs11216153G/T
		Hao 2014	prospective	case-control	China	Asian	63.8	sepsis	healthy	TaqMan	285	330	166	115	4	184	132	14
	rs2070665C/T
		Hao 2014	prospective	case-control	China	Asian	63.8	sepsis	healthy	TaqMan	285	330	83	159	43	101	181	48
	rs632153G/T
		Hao 2014	prospective	case-control	China	Asian	63.8	sepsis	healthy	TaqMan	285	330	241	43	1	281	47	2
GPX1	rs1050450+593C/T Pro198Leu
		Majolo 2015-1	Prospective	case-control	Brazil	white	54.76	Sepsis	ICU patients	direct sequencing	463	173	398		65	144		29
		Majolo 2015-2	Prospective	case-control	Brazil	white	54.76	Septic shock	ICU patients	direct sequencing	327	309	277		50	265		44
FUT2	rs601338+428G/A Trp149Stop
		Demmert 2015	Prospective	case-control	Germany	white	28.8w	sepsis	VLBW	TaqMan	795	1611	255	384	156	489	809	313
ADAM17	rs55790676 A/C
		Shao 2016	Prospective	case-control	China	Asian	59.09 ± 16.77	sepsis	healthy	SNaPshot Multiplex Kit	370	400	358	12	0	378	22	0
	rs12692386 A/G
		Shao 2016	Prospective	case-control	China	Asian	59.09 ± 16.77	sepsis	healthy	SNaPshot Multiplex Kit	370	400	217	136	17	245	129	26
	rs11684747 A/G
		Shao 2016	Prospective	case-control	China	Asian	59.09 ± 16.77	sepsis	healthy	SNaPshot Multiplex Kit	370	400	358	12	0	378	22	0
	rs1524668 A/C
		Shao 2016	Prospective	case-control	China	Asian	59.09 ± 16.77	sepsis	healthy	SNaPshot Multiplex Kit	370	400	288	79	3	315	76	9
	rs11689958 A/G
		Shao 2016	Prospective	case-control	China	Asian	59.09 ± 16.77	sepsis	healthy	SNaPshot Multiplex Kit	370	400	358	12	0	378	22	0
VDR	rs1544410C/T
		Das 2016	Prospective	case-control	India	Asian	Adult	sepsis	healthy	PCR	60	60	2	48	10	22	36	2
	rs 2228570A/C
		Tayel 2018-1	Prospective	case-control	USA	White	23.5 ± 3.6	sepsis	healthy	PCR	40	40	7	23	10	13	19	8
		Tayel 2018-2	Prospective	case-control	USA	White	Neonates	sepsis	healthy	PCR	40	40	5	18	17	13	21	6
		Zeljic 2017	Prospective	case-control	Serbia	White	Adult	sepsis	healthy	PCR	100	104	13	53	34	36	55	13
		Das 2016	Prospective	case-control	India	Asian	Adult	sepsis	healthy	PCR	60	60	6	50	4	12	40	8
	rs731236C/T
		Tayel 2018-1	Prospective	case-control	USA	White	23.5 ± 3.6	sepsis	healthy	PCR	40	40	15	17	8	12	15	13
		Tayel 2018-2	Prospective	case-control	USA	White	Neonates	sepsis	healthy	PCR	40	40	14	20	6	11	16	13
		Zeljic 2017	Prospective	case-control	Serbia	White	Adult	sepsis	healthy	PCR	100	104	36	53	11	49	41	14
		Das 2016	Prospective	case-control	India	Asian	Adult	sepsis	healthy	PCR	60	60	8	34	18	16	30	14
	rs4516035T/C							sepsis	healthy
		Zeljic 2017	Prospective	case-control	Serbia	White	Adult	sepsis	healthy	PCR	100	104	22	60	18	28	44	32
	rs7975232C/A
		Zeljic 2017	Prospective	case-control	Serbia	White	Adult	sepsis	healthy	PCR	100	104	20	44	36	24	36	44
		Das 2016	Prospective	case-control	India	Asian	Adult	sepsis	healthy	PCR	60	60	8	34	18	16	30	14
FPR2
	rs11666254G/A
		Zhang 2017-1	Prospective	case-control	China	Asian	42.3 ± 11.8	sepsis	trauma	PCR	84	191	21	41	22	71	93	27
		Zhang 2017-2	Prospective	case-control	China	Asian	41.4 ± 12.0	sepsis	trauma	PCR	115	256	29	57	29	98	119	39
	rs17695052G/A
		Zhang 2017	Prospective	case-control	China	Asian	42.3 ± 11.8	sepsis	trauma	PCR	84	191	67	17	0	163	28	0
	rs17695064C/T
		Zhang 2017	Prospective	case-control	China	Asian	42.3 ± 11.8	sepsis	trauma	PCR	84	191	72	12	0	165	26	0
Cx37	rs1764390A/G
		Yu 2017	Prospective	case-control	China	Asian	52.2 ± 9.7/53.5 ± 10.3	sepsis	healthy	TaqMan	112	135	23	55	34	50	62	23
MC1R	rs1805005G/T
		Seaton 2017	Prospective	case-control	USA	White	22–53	sepsis	ICU patients	PCR	290	956	216	66	8	746	199	11
	rs2228479A/C
		Seaton 2017	Prospective	case-control	USA	White	22–53	sepsis	ICU patients	PCR	290	956	247	41	2	795	157	4
	rs1805007A/C
		Seaton 2017	Prospective	case-control	USA	White	22–53	sepsis	ICU patients	PCR	290	956	246	39	4	811	140	4
	rs885479A/G
		Seaton 2017	Prospective	case-control	USA	White	22–53	sepsis	ICU patients	PCR	290	956	273	16	1	825	121	10
	rs1805009A/C
		Seaton 2017	Prospective	case-control	USA	White	22–53	sepsis	ICU patients	PCR	290	956	280	9	1	924	25	6
	rs2228478A/G
		Seaton 2017	Prospective	case-control	USA	White	22–53	sepsis	ICU patients	PCR	290	956	225	63	2	754	195	7
miR-146A	rs2910164C/G
		Shao 2014	prospective	case-control	China	Asian	61.61	sepsis	healthy	direct sequencing	226	206	88	114	24	101	93	12
	rs57095329A/G
		Shao 2014	prospective	case-control	China	Asian	61.61	sepsis	healthy	direct sequencing	222	205	144	69	9	135	64	6
miR-608	rs4919510G/C
		Zhang 2015-1	Prospective	nested case-control	China	Asian	40.8/18-65	sepsis	trauma	Pyrosequencing	268	398	58	147	63	127	193	78
		Zhang 2015-2	Prospective	nested case-control	China	Asian	37.9/18-65	sepsis	trauma	Pyrosequencing	106	180	18	56	32	52	83	45
		Zhang 2015-3	Prospective	nested case-control	China	Asian	42.4/19-65	sepsis	trauma	Pyrosequencing	128	188	24	70	34	59	94	35
ND1(mtDNA)	4216T/C Tyr304His
		Huebinger 2010	Prospective	nested case-control	America	white	38	Complicated sepsis	burn	PCR-RFLP	32	143	19		13	115		28
		Gomez 2009	Prospective	nested case-control	America	white	32/21-48	sepsis	trauma	PCR-RFLP	34	102	26		8	93		9
mtDNA	haplogroup R R/non-R
		Yang 2008	NA	case-control	China	Asian	60.05	severe sepsis	healthy	fluorescence-labeled probes	181	570	66	115		211	359
Note
CAP : community-acquired pneumonia
VAP: ventilator-associated pneumonia
CNV: copy number variation
ASP: acute severe pancreatitis
PCR-RFLP: Polymerase Chain Reaction-Restriction Fragment Length Polymorphism
SSP-PCR: sequence-specific primer PCR
ARMS: amplification refractory mutation system, also known as allele-specific amplification
MS-PCR: mutagenically separated polymerase chain reaction
DGGE: denaturing gradient gel electrophoresis
TDI:template-directed dye-terminator incorporation with fluorescence polarization detection
SSCP: single-stranded conformational polymorphism
HRMA: high-resolution melting analysis
