# Supplementary material for: Host genetic variants in sepsis risk: a field synopsis and meta-analysis
Source: Crit Care. 2019 Jan 25;23:26. doi: 10.1186/s13054-019-2313-0 (PMC6347778; doi:10.1186/s13054-019-2313-0)
Supplement: Supplementary file 6 — Table S3. Genetic variants associated with the risk of sepsis in the meta-analyses of all available data. (XLS 125 kb) [file 13054_2019_2313_MOESM6_ESM.xls]

## Sheet: Sheet1
Table S3. Genetic variants associated with sepsis risk in meta-analyses of all available data.
												Venice criteria grade
Genes	Function	Variants	Studies	Cases	Controls	Genetic models	OR(95%CI)	P Value	I2 (%)	Pheterogeneity	Level of evidence	Amount of evidence	Replication of the association	Protection from bias	P value of Egger's test	First study	Deviated from HWE	0.87<OR<1.15
TLR1	Toll-like receptors (TLRs) are a crucial family of pathogen-recognition receptors (PRRs) that plays a fundamental role in pathogen recognition and activation of innate immune responses. TLR1 recognizes cell wall components of Gram-positive bacteria (lipopetides, peptidoglycan, and lipoteichoic acid).	rs5743551-7202A/G
		All/Adult	4	1224	943	D	1.10(0.91-1.32)	0.33	0	0.44
		All/Adult	4	1224	943	R	1.52(1.16-1.20)	0.002	0	0.54	Moderate	B	A	A	0.542	No	NA	NA
		All/Adult	4	1224	943	A	1.17(1.02-1.34)	0.02	0	0.42	Strong	A	A	A	0.925	No	NA	NA
		White	3	978	492	D	1.18(0.95-1.47)	0.14	0	0.53
		White	3	978	492	R	1.78(1.18-2.69)	0.006	0	0.59	Moderate	B	A	A	0.978	No	NA	NA
		White	3	978	492	A	1.24(1.04-1.47)	0.02	0	0.41	Weak	B	A	C	0.915	Yes	NA	NA
TLR1		rs4833095+742A/G Asn248Ser
		All/White/Adult	3	586	807	D	0.89(0.68-1.17)	0.41	0	0.71
		All/White/Adult	3	586	807	R	1.21(0.76-1.93)	0.42	58	0.09
		All/White/Adult	3	586	807	A	1.04(0.80-1.36)	0.75	51	0.13
TLR1		rs5743618+1804G/T Ser602Ile
		All/White/Adult	4	1259	793	D	0.91(0.75-1.10)	0.33	36	0.2
		All/White/Adult	4	1259	793	R	1.33(1.00-1.77)	0.05	0	0.95
		All/White/Adult	4	1259	793	A	1.02(0.88-1.18)	0.79	15	0.32
TLR2	TLR2 recognizes cell wall components of Gram-positive bacteria (lipopetides, peptidoglycan, and lipoteichoic acid).	rs4696480-16933T/A
		All/White/Adult	3	203	398	D	1.05(0.70-1.58)	0.8	0	0.93
		All/White/Adult	3	203	398	R	0.88(0.59-1.31)	0.52	0	0.46
		All/White/Adult	3	203	398	A	0.97(0.77-1.23)	0.81	0	0.79
TLR2		rs5743708G/A Arg753Gln
		All	14	1256	2660	D	1.15(0.63-2.09)	0.65	46	0.04
		All	11	1652	2719	A	1.07(0.72-1.59)	0.73	42	0.09
		White	13	1102	2481	D	1.15(0.63-2.09)	0.65	46	0.04
		White	10	1498	2540	A	1.07(0.72-1.59)	0.73	42	0.09
		Adult	10	948	1573	D	1.75(1.11-2.75)	0.02	30	0.19	Moderate	B	B	A	0.932	No	NA	NA
		Adult	7	720	695	A	2.04(1.20-3.48)	0.009	0	0.45	Moderate	B	A	A	0.236	No	NA	NA
		Pediatric	4	308	1087	D	0.43(0.20-0.89)	0.02	0	0.56	Moderate	B	A	A	0.365	No	NA	NA
		Pediatric	4	308	1087	A	0.43(0.21-0.90)	0.03	0	0.57	Strong	A	A	A	0.351	No	NA	NA
TLR2		rs3804099T/C Asn199Asn
		All	3	807	792	D	1.22(1.00-1.49)	0.05	58	0.09
		All	4	830	877	R	1.07(0.76-1.49)	0.71	22	0.28
		All	3	807	792	A	1.15(0.98-1.34)	0.08	62	0.07
		Asian	3	807	792	R	1.09(0.78-1.53)	0.61	4	0.18
TLR4	TLR4 recognizes lipopolysaccharide of Gram-negative bacteria.	rs4986790A/G Asp299Gly
		All	28	2225	5076	D	1.16(0.92-1.47)	0.22	36	0.04
		All	21	1695	2995	A	1.00(0.82-1.21)	0.46	27	0.18
		White	25	1698	4640	D	1.16(0.90-1.51)	0.25	39	0.03
		White	18	1168	2559	A	0.96(0.76-1.21)	0.74	34	0.08
		Adult	20	1548	3399	D	1.15(0.85-1.56)	0.35	42	0.03
		Adult	14	1068	1624	A	0.90(0.68-1.19)	0.46	27	0.18
		Pediatric	8	677	1677	D	1.13(0.84-1.52)	0.4	28	0.21
		Pediatric	7	627	1371	A	1.11(0.83-1.47)	0.48	36	0.15
TLR4		rs4986791C/T Thr399Ile
		All	17	1485	2570	D	1.05(0.74-1.50)	0.79	49	0.02
		All	14	1218	2143	A	0.98(0.67-1.41)	0.9	44	0.05
		White	14	958	2134	D	1.08(0.72-1.62)	0.71	50	0.02
		White	11	772	2268	A	1.00(0.64-1.57)	0.99	47	0.04
		Adult	13	1007	1627	D	1.12(0.75-1.67)	0.57	39	0.09
		Adult	10	740	1200	A	1.13(0.86-1.48)	0.4	35	0.12
		Pediatric	4	478	943	D	0.83(0.34-2.01)	0.67	71	0.016
TLR5	TLR5 recognizes bacterial flagellin, the principal component of bacterial flagella and a virulence factor	rs5744168C/T Arg392Stop
		All	4	452	703	D	1.15(0.50-2.36)	0.7	68	0.03
		All	3	414	576	R	0.42(0.11-1.69)	0.22	0	0.6
		All	4	452	703	A	1.09(0.55-2.15)	0.8	68	0.03
		white	3	165	557	D	1.63(0.94-2.83)	0.08	0	0.83
		white	3	165	557	A	1.52(0.89-2.58)	0.12	0	0.78
TLR9	TLR9 is a nucleotide-sensing TLR which is activated by unmethylated cytidine-phosphate-guanosine (CpG) dinucleotides.	rs187084-1486A/G
		All	5	413	718	D	1.07(0.83-1.37)	0.63	53	0.07
		All	5	413	718	R	1.01(0.72-1.41)	0.97	51	0.08
		All	5	413	718	A	0.84(0.57-1.24)	0.38	71	0.01
		White	4	203	374	D	0.77(0.54-1.10)	0.16	0	0.5
		White	4	203	374	R	0.69(0.43-1.13)	0.14	48	0.13
		White	4	203	374	A	0.79(0.61-1.02)	0.06	47	0.13
		Adult	4	397	637	D	0.48(0.16-1.43)	0.41	53	0.09
		Adult	4	397	637	R	1.08(0.76-1.52)	0.68	50	0.11
		Adult	4	397	637	A	0.93(0.64-1.35)	0.71	70	0.02
TLR9		rs352140+2849C/T
		All	4	683	1124	D	1.08(0.88-1.32)	0.47	0	0.43
		All	4	683	1124	R	0.92(0.71-1.21)	0.57	38	0.19
		All	4	683	1124	A	1.06(0.92-1.22)	0.42	43	0.15
LBP	Lipopolysaccharide-binding protein (LBP) is an enhancer of the host response to lipopolysaccharide by facilitating its transfer to CD14 membrance-bound TLRs that ultimately activate signaling transduction pathways and the production of cytokines	rs1780616-1943C/T
		All/Adult	3	480	806	A	0.99(0.79-1.23)	0.9	40	0.19
LBP		rs2232618T/C Phe436Leu
		All	4	615	1267	D	1.93(1.49-2.48)	<0.0001	0	0.41	Moderate	B	A	A	0.577	No	NA	NA
		All/Adult	3	501	738	A	2.10(1.58-2.78)	<0.0001	0	0.62	Moderate	B	A	A	0.827	No	NA	NA
CD14	Cluster of differentiation 14 (CD14) is a central pattern recognition molecule in innate immunity, which acts as co-receptor of TLR4 and TLR2 for the detection of various PAMPs (pathogen-associated molecular patterns) and initiates immune responses through TLR signaling	rs2569190-159G/A
		All	18	1737	2213	D	1.06(0.91-1.23)	0.46	35	0.07
		All	19	1787	2519	R	1.01(0.87-1.17)	0.89	36	0.06
		All	18	1737	2213	A	1.06(0.92-1.22)	0.42	48	0.01
		White	11	992	1477	D	0.97(0.80-1.17)	0.75	41	0.08
		White	12	1042	1783	R	1.01(0.83-1.24)	0.89	41	0.07
		White	11	992	1477	A	0.98(0.87-1.10)	0.72	54	0.02
		Asian	7	745	736	D	1.24(0.96-1.61)	0.1	12	0.34
		Asian	7	745	736	R	1.01(0.80-1.27)	0.96	36	0.16
		Asian	7	745	736	A	1.08(0.93-1.26)	0.31	40	0.12
		Adult	16	1365	1658	D	1.17(0.89-1.39)	0.07	19	0.24
		Adult	16	1365	1658	R	1.06(0.89-1.26)	0.51	31	0.12
		Adult	16	1365	1658	A	1.09(0.98-1.21)	0.12	40	0.05
MBL2	Mannose-binding lectin (MBL) is a soluble pattern recognition molecule that binds microorganisms thereby activating the lectin or additional complement pathway	A/O haplotype (rs5030737C/T Asp52Cys, rs1800450G/A Gly54Asp, rs1800451G/A Gly57Glu)
		All/White	23	3549	5517	D	1.25(1.05-1.48)	0.01	63	<0.001	Weak	A	C	C	0.017	No	NA	NA
		All/White	16	3353	4765	R	1.14(0.93-1.40)	0.2	5.2	0.37
		All/White	16	3353	4765	A	1.19(1.04-1.36)	0.01	57	0.002	Weak	A	C	C	0.032	No	NA	NA
		Adult	16	3242	4557	D	1.14(0.95-1.37)	0.16	65	<0.001
		Adult	13	3141	4320	R	1.15(0.93-1.43)	0.18	10	0.34
		Adult	13	3141	4320	A	1.14(0.99-1.32)	0.08	63	0.001
		Pediatric	7	307	960	D	1.61(1.23-2.12)	0.0006	24	0.24	Moderate	B	A	B	0.072	No	NA	NA
		Pediatric	3	176	445	R	1.26(0.56-2.84)	0.58	11	0.33
		Pediatric	3	176	445	A	1.40(1.03-1.91)	0.03	0	0.72	Moderate	B	A	A	0.946	No	NA	NA
MBL2		rs7096206-221G/C
		All	14	3037	4105	D	1.00(0.88-1.13)	0.96	0	0.99
		All	14	2229	2713	R	1.05(0.79-1.40)	0.72	28	0.16
		All	13	2189	2658	A	1.00(0.90-1.11)	0.96	0	0.96
MBL2		rs11003125-550G/C
		All/Adult	4	489	741	D	0.93(0.71-1.23)	0.61	0	0.48
		All/Adult	3	449	687	R	0.98(0.75-1.29)	0.91	0	0.79
		All/Adult	3	449	687	A	0.96(0.81-1.14)	0.65	0	0.58
		White	3	234	343	D	0.74(0.46-1.19)	0.21	0	0.57
MBL2		rs1800450G/A Gly54Asp
		All	5	482	700	D	1.38(0.77-2.47)	0.28	73	0.006
		All	4	440	623	R	1.28(0.68-2.40)	0.44	62	0.05
		All	4	440	623	A	1.53(0.72-3.25)	0.27	84	<0.001
		White	3	170	119	D	1.55(0.92-2.60)	0.1	34	0.22
		Adult	3	387	583	D	1.13(0.53-2.43)	0.75	80	0.007
		Adult	3	387	583	R	0.88(0.43-1.79)	0.72	51	0.13
		Adult	3	387	583	A	1.15(0.57-2.31)	0.7	81	0.005
MASP2	MBL-associated serine protease 2 (MASP2) plays an important role in the activation of the complement system via mannose-binding lectin. After activation by auto-catalytic cleavage it cleaves C2 and C4, leading to their activation and to the formation of C3 convertase	rs72550870A/G Asp105Gly
		All/White/Adult	8	1351	2138	D	1.14(0.81-1.62)	0.46	0	0.48
RAGE	Receptor for advanced glycation end products (RAGE) is a member of the immunoglobulin protein family of cell surface molecules and has been shown to bind a diverse set of ligands and this binding leads to the activation of several pro-inflammatory signaling pathways	rs1800625-429T/C
		All	4	977	1339	D	0.59(0.48-0.73)	<0.0001	0	0.69	Strong	A	A	A	0.466	No	NA	NA
		All	4	977	1339	R	0.47(0.24-0.96)	0.04	0	0.79	Strong	A	A	A	0.851	No	NA	NA
		All	4	977	1339	A	0.61(0.51-0.74)	<0.0001	0	0.78	Strong	A	A	A	0.461	No	NA	NA
RAGE		rs1800624-374T/A
		All	3	662	838	D	0.79(0.62-1.00)	0.05	31	0.23
		All	3	662	838	R	0.59(0.30-1.15)	0.12	23	0.28
		All	3	662	838	A	0.78(0.63-0.97)	0.02	10	0.33	Strong	A	A	A	0.487	No	NA	NA
RAGE		rs2070600G/A
		All	3	662	838	D	0.98(0.80-1.21)	0.88	0	0.97
		All	3	662	838	R	0.98(0.65-1.50)	0.94	19	0.29
		All	3	662	838	A	0.99(0.83-1.17)	0.88	0	0.79
NOD2/CARD15	NOD2/CARD15 is a member of a superfamily of genes, the NBS-LRR proteins (for nucleotide-binding site and leucine-rich repeat), which are involved in intracellular recognition of microbes and their products	rs2066844C/T Arg702Trp
		All/White	3	229	943	D	2.25(1.39-3.64)	0.001	0	0.55	Moderate	B	A	A	0.659	No	NA	NA
NOD2/CARD15		rs2066845G/C Gly908Arg
		All/White	3	229	944	D	2.21(0.95-4.88)	0.08	44	0.17
NOD2/CARD15		rs2066847-/C Leu1007Pro
		All/White	5	326	1629	D	2.37(1.49-3.75)	0.0002	0	0.58	Moderate	B	A	A	0.993	No	NA	NA
TREM-1	Triggering receptor expressed on myeloid cells-1 (TREM-1) is a cell surface receptor expressed on neutrophils and monocytes, which belongs to the immunoglobulin superfamily and activates downstream signaling pathways by interaction with an adaptor protein DAP12. TREM-1 acts to amplify inflammation and serves as a critical mediator of inflammatory response in the context of sepsis.	rs2234237T/A Ser25Thr
		All	3	376	371	D	1.03(0.77-1.38)	0.82	11	0.33
		All	3	376	371	R	0.84(0.51-1.38)	0.48	0	0.83
		All	3	376	371	A	1.06(0.85-1.32)	0.63	0	0.38
BPI	Bactericidal permeability increasing protein (BPI) binds with high affinity to the lipid A portion of LPS, inhibits LPS-dependent inflammatory responses, and is bactericidal for Gram-negative bacteria but has no appreciable activity against Gram-positive bacteria, fungi, or mammalian cells	rs5743507G/C Val182Val
		All/White	3	378	1420	D	0.57(0.24-1.38)	0.21	87	<0.001
BPI		rs4358188A/G Lys216Glu
		All	4	750	1136	D	1.02(0.80-1.30)	0.88	25	0.26
		All	4	750	1136	R	1.21(0.93-1.56)	0.15	0	0.42
		All	4	750	1136	A	1.08(0.92-1.26)	0.34	0	0.62
		All	3	463	990	D	0.91(0.68-1.22)	0.52	3	0.35
		All	3	463	990	R	1.33(0.99-1.78)	0.06	0	0.58
		All	3	463	990	A	1.07(0.90-1.29)	0.44	0	0.42
IRAK1	Interleukin-1-receptor-associated kinase 1 (IRAK1) is a key kinase involved in downstream signaling of many TLRs. On TLR stimulation, IRAK1 is recruited and phosphorylated into the TLR signaling complex. As a consequence of this IRAK1 activation, TRAF6 is activated leading to I-KB degradation and subsequent NF-KB nuclear translocation and finally to the induction of NF-KB-dependent genes expressi…	rs1059703T/C Leu532Ser
		All/White	3	960	1171	D	0.73(0.52-1.00)	0.05	32	0.23
		All/White	3	960	1171	R	0.99(0.711-1.38)	0.93	14	0.31
		All/White	3	960	1171	A	0.82(0.59-1.14)	0.23	54	0.11
TIRAP	TIR domain-containing adaptor protein (TIRAP) is essential for MyD88-dependent signaling downstream of TLR2 and TLR4. After stimulation of TLR2 or TLR4, Mal triggers a signaling cascade, which culminates in the activation of the nuclear factor-kB and the subsequent activation of pro-inflammatory genes	rs8177374C/T Ser180Leu
		All	6	1599	1916	D	0.79(0.61-1.02)	0.07	53	0.06
		All	5	1497	1643	A	0.78(0.60-1.02)	0.07	59	0.05
		White	5	1316	1625	D	0.74(0.48-1.16)	0.19	62	0.03
		White	4	1214	1357	A	0.70(0.39-1.19)	0.18	69	0.02
		Adult	3	608	752	D	0.98(0.70-1.35)	0.88	0	0.64
NFKB1	NF-κB is a key transcription factor in the immune and inflammatory response	rs28362491-94ins/delATTG
		All	3	473	864	D	0.89(0.70-1.13)	0.34	0	0.43
		All	3	473	864	R	1.00(0.74-1.24)	1	51	0.13
		All	3	473	864	A	0.95(0.81-1.12)	0.53	49	0.14
TNFA	Tumor necrosis factor (TNF) is a central potent mediator of the proinflammatory response to bacterial pathogens and is secreted by cells after exposure to bacterial patterns.	rs1800630-863C/A
		All	4	1011	2053	D	1.02(0.86-1.22)	0.8	43	0.15
		All	3	950	1370	R	1.32(0.78-2.26)	0.3	49	0.14
		All	3	950	1370	A	1.02(0.87-1.20)	0.82	59	0.09
		White	3	596	1456	D	0.95(0.75-1.19)	0.64	54	0.12
		Adult	3	591	1501	D	1.19(0.95-1.49)	0.12	0	0.8
TNFA		rs1799724-857C/T
		All/Adult	3	502	1373	D	1.29(1.01-1.64)	0.04	0	0.76	Weak	B	A	C	0.203	Yes	NA	NA
TNFA		rs1800750-376G/A
		All/Adult	3	294	311	D	2.09(0.52-8.44)	0.3	66	0.05
TNFA		rs1800629-308G/A
		All	41	5540	9709	D	1.35(1.13-1.62)	0.001	71	<0.001	Weak	A	C	C	0.008	No	NA	NA
		All	33	4859	8386	R	1.32(1.05-1.67)	0.02	16	0.23	Moderate	B	A	A	0.622	No	NA	NA
		All	33	4859	8386	A	1.21(1.04-1.42)	0.02	66	<0.001	Weak	A	C	B	0.079	No	NA	NA
		White	29	4299	7994	D	1.17(0.97-1.42)	0.1	37	0.09
		White	22	3650	6714	R	1.14(0.88-1.50)	0.32	15	0.27
		White	22	3650	6714	A	1.02(0.88-1.18)	0.81	48	0.008
		Asian	12	1241	1715	D	2.16(1.75-2.67)	<0.0001	37	0.09	Moderate	B	B	A	0.432	No	NA	NA
		Asian	11	1209	1645	R	2.56(1.44-4.57)	0.001	0	0.77	Weak	C	A	C	0.008	No	NA	NA
		Asian	11	1209	1645	A	1.99(1.64-2.42)	<0.0001	30	0.16	Moderate	A	B	A	0.254	No	NA	NA
		Adult	30	4114	5983	D	1.51(1.20-1.90)	<0.0001	74	<0.001	Weak	A	C	C	0.026	No	NA	NA
		Adult	25	3515	4751	R	1.49(1.12-1.97)	0.005	17	0.24	Moderate	B	A	A	0.731	No	NA	NA
		Adult	25	3515	4751	A	1.30(1.06-1.61)	0.01	70	<0.001	Weak	A	C	A	0.181	No	NA	NA
		Pediatric	9	1426	3726	D	0.95(0.83-1.10)	0.54	23	0.23
		Pediatric	8	1344	3635	R	1.01(0.66-1.54)	0.97	2	0.4
		Pediatric	8	1344	3635	A	0.97(0.85-1.11)	0.68	35	0.15
TNFA		rs361525-238G/A
		All/Adult	9	1458	2926	D	1.39(0.90-2.13)	0.14	67	0.002
		All/Adult	5	808	1457	R	4.88(2.19-10.87)	<0.0001	0	0.85	Weak	C	A	A	0.88	No	NA	NA
		All/Adult	8	1396	2270	A	1.41(1.00-1.99)	0.05	60	0.01
		White	5	713	2023	D	0.97(0.73-1.28)	0.83	40	0.16
		White	4	651	1367	A	1.11(0.68-1.81)	0.68	53	0.09
		Asian	4	745	903	D	2.05(1.06-3.96)	0.03	65	0.04	Weak	B	C	C	0.867	No	Yes	NA
		Asian	4	745	903	A	1.79(1.39-2.30)	<0.0001	18	0.3	Moderate	B	A	A	0.888	No	NA	NA
LTA	Tumor necrosis factor (TNF) is a central potent mediator of the proinflammatory response to bacterial pathogens and is secreted by cells after exposure to bacterial patterns.	rs909253+1069(+252T/C)
		All	30	4662	7473	D	0.83(0.71-0.97)	0.02	64	<0.001	Weak	A	C	A	0.186	No	NA	NA
		All	29	4612	6764	R	0.90(0.81-1.01)	0.08	19	0.19
		All	27	4512	6649	A	0.87(0.79-0.97)	0.01	58	<0.001	Weak	A	C	A	0.123	No	NA	NA
		White	22	3386	5597	D	0.84(0.69-1.01)	0.06	65	<0.001
		White	19	3236	4773	R	0.92(0.80-1.06)	0.26	18	0.23
		White	19	3236	4773	A	0.88(0.77-1.00)	0.05	60	0.001
		Asian	6	846	1240	D	0.81(0.59-1.13)	0.22	55	0.05
		Asian	8	946	1355	R	0.78(0.63-0.96)	0.02	0	0.57	Weak	B	A	C	0.11	Yes	NA	NA
		Asian	6	846	1240	A	0.86(0.76-0.97)	0.02	24	0.25	Strong	A	A	A	0.404	No	NA	NA
		Adult	27	4012	6659	D	0.79(0.67-0.94)	0.007	65	<0.001	Weak	A	C	A	0.228	No	NA	NA
		Adult	26	3962	5953	R	0.85(0.75-0.96)	0.008	4	0.41	Strong	A	A	A	0.649	No	NA	NA
		Adult	24	3862	5835	A	0.84(0.75-0.94)	0.002	55	0.001	Weak	A	C	A	0.153	No	NA	NA
		Pediatric	3	650	814	D	1.12(0.90-1.40)	0.3	0	0.76
		Pediatric	3	650	814	R	1.32(0.98-1.77)	0.07	0	0.49
		Pediatric	3	650	814	A	1.02(0.86-1.20)	0.09	0	0.53
TNFRSF1B	Receptor with TNF-alpha and lymphotoxin-alpha regulates TNF-alpha function by antagonizing its biological activity.	rs1061622T/G Met196Arg
		All/Adult	4	1013	2271	D	0.89(0.76-1.05)	0.17	0	0.61
		All/Adult	3	950	1582	R	0.89(0.58-1.36)	0.58	0	0.79
		All/Adult	3	950	1582	A	0.92(0.79-1.06)	0.26	0	0.52
		White	3	592	1667	D	0.95(0.77-1.16)	0.59	0	0.61
IL-1A	Interleukin-1 (IL-1) is the key player in the early innate response to bacterial challenge. The IL-1 family comprises three members: IL-1A and IL-1B, which act as proinflammatory agonists, and their competitive antagonist, the IL-1 receptor antagonist (IL-1RA).	rs1800587-889C/T
		All	3	218	282	D	1.05(0.71-1.56)	0.81	81	0.005
		All	3	218	282	R	0.81(0.36-1.81)	0.61	41	0.19
		All	3	218	282	A	1.07(0.77-1.49)	0.68	83	0.003
IL1B	Interleukin-1 (IL-1) is the key player in the early innate response to bacterial challenge. The IL-1 family comprises three members: IL-1A and IL-1B, which act as proinflammatory agonists, and their competitive antagonist, the IL-1 receptor antagonist (IL-1RA).	rs16944-511G/A
		All/Adult	9	1849	1346	D	0.84(0.61-1.14)	0.25	63	0.006
		All/Adult	8	1781	1301	R	0.93(0.54-1.61)	0.8	77	<0.0001
		All/Adult	8	1781	1301	A	0.85(0.65-1.10)	0.21	73	0.001
		White	4	556	912	D	0.85(0.68-1.05)	0.14	48	0.12
		White	4	556	912	R	1.01(0.389-2.64)	0.98	81	0.001
		White	4	556	912	A	0.86(0.62-1.19)	0.37	84	0.002
		Asian	4	1200	346	D	0.85(0.39-1.87)	0.69	81	0.001
		Asian	3	1132	301	R	0.67(0.29-1.55)	0.35	73	0.02
		Asian	3	1132	301	A	0.71(0.38-1.34)	0.29	84	0.002
IL1B		rs1143627-31C/T
		All	6	905	1253	D	1.26(0.72-2.21)	0.42	79	<0.001
		All	6	905	1253	R	1.11(0.91-1.36)	0.3	0	0.88
		All	6	905	1253	A	0.87(0.68-1.11)	0.26	66	0.01
		White	4	620	1008	D	0.98(0.70-1.37)	0.91	23	0.27
		White	4	620	1008	R	1.07(0.85-1.34)	0.58	0	0.82
		White	4	620	1008	A	0.97(0.82-1.15)	0.73	0	0.44
		Adult	4	436	589	D	1.38(0.60-3.17)	0.45	85	<0.0001
		Adult	4	436	589	R	1.09(0.80-1.47)	0.59	0	0.63
		Adult	4	436	589	A	1.17(0.78-1.76)	0.44	78	0.003
IL1B		rs143634+3594C/T
		All	7	1095	1168	D	1.07(0.89-1.28)	0.45	0	0.89
		All	7	1095	1168	R	0.53(0.34-0.82)	0.004	0	0.84	Moderate	A	A	B	0.085	No	NA	NA
		All	7	1095	1168	A	0.97(0.83-1.13)	0.66	0	0.81
		White	5	969	1004	D	1.03(0.85-1.24)	0.79	0	0.99
		White	5	969	1004	R	0.51(0.32-0.80)	0.003	0	0.82	Strong	A	A	A	0.23	No	NA	NA
		White	5	969	1004	A	0.93(0.79-1.09)	0.36	0	0.99
		Adult	5	879	744	D	1.10(0.89-1.37)	0.36	0	0.72
		Adult	5	879	744	R	0.54(0.33-0.90)	0.02	0	0.7	Strong	A	A	A	0.277	No	NA	NA
		Adult	5	879	744	A	0.99(0.83-1.18)	0.9	0	0.61
IL1RN	Interleukin-1 (IL-1) is the key player in the early innate response to bacterial challenge. The IL-1 family comprises three members: IL-1A and IL-1B, which act as proinflammatory agonists, and their competitive antagonist, the IL-1 receptor antagonist (IL-1RA).	intron2 86bp VNTR A2-/+ (A2 2 repeat)
		All	12	1185	2112	D	1.22(0.94-1.58)	0.13	54	0.01
		All	12	1185	2112	R	1.32(0.86-2.02)	0.2	54	0.02
		All	12	1185	2112	A	1.22(0.97-1.48)	0.1	66	<0.001
		White	9	1071	1929	D	1.19(0.89-1.59)	0.23	62	0.007
		White	9	1071	1929	R	1.32(0.86-2.02)	0.2	54	0.02
		White	9	1071	1929	A	1.19(0.92-1.54)	0.18	73	0.003
		Asian	3	114	183	D	1.42(0.82-2.27)	0.22	0	0.45
		Asian	3	114	183	A	1.48(0.93-2.36)	0.1	0	0.43
		Adult	8	802	1532	D	1.22(0.87-1.72)	0.24	58	0.02
		Adult	8	802	1532	R	1.24(0.667-2.31)	0.5	63	0.02
		Adult	8	802	1532	A	1.19(0.88-1.62)	0.26	68	0.003
		Pediatric	4	383	580	D	1.25(0.75-2.06)	0.39	60	0.06
		Pediatric	4	383	580	R	1.44(0.75-2.78)	0.28	45	0.14
		Pediatric	4	383	580	A	1.29(0.82-2.02)	0.27	70	0.02
IL-4	IL-4, a pleiotropic cytokine secreted primarily by TH2 lymphocytes, eosinophils, and mast cells, is considered to be the principal cytokine produced by TH2 cells and exerts a wide range of effects. It promotes TH1 cell differentiation toward the TH2 type and causes an enhanced secretion of further IL-4 and other anti-inflammatory cytokines, as well as the suppression of monocyte-derived proinflam…	rs2243250-589T/C
		All	4	641	920	D	1.30(0.88-1.91)	0.19	66	0.03
		All	3	623	829	R	1.13(0.84-1.53)	0.42	12	0.32
		All	3	623	829	A	1.04(0.83-1.31)	0.73	78	0.03
IL6	Interleukin6 (IL6) is a pleiotropic cytokine involved in many physiological and pathological processes, particularly in the inflammatory response to pulmonary infection	rs1800796-634(-572)G/C
		All	5	559	1102	D	0.67(0.42-1.08)	0.1	60	0.04
		All	6	577	1194	R	0.62(0.37-1.04)	0.07	47	0.11
		All	5	559	875	A	1.34(0.87-2.06)	0.18	65	0.02
		Asian	3	298	341	R	0.53(0.29-0.96)	0.04	0	0.99	Weak	B	A	C	0.188	Yes	NA	NA
		Adult	3	478	364	D	0.55(0.42-0.74)	<0.0001	63	0.07	Weak	B	C	A	0.37	No	NA	NA
		Adult	4	456	496	R	1.49(0.86-2.59)	0.16	13	0.33
IL6		rs1800795-174G/C
		All/White	22	2178	6350	D	1.11(0.91-1.36)	0.29	66	<0.001
		All/White	19	1950	4636	R	1.27(1.00-1.61)	0.05	45	0.02
		All/White	17	1903	4573	A	1.17(1.01-1.35)	0.03	61	0.001	Weak	A	C	A	0.716	No	NA	NA
		Adult	12	1618	4062	D	1.17(0.94-1.44)	0.16	58	0.005
		Adult	11	1452	2786	R	1.43(1.19-1.73)	<0.0001	42	0.06	Weak	B	B	C	0.039	Yes	NA	NA
		Adult	10	1405	2723	A	1.24(1.06-1.46)	0.008	53	0.02	Weak	A	C	A	0.997	No	NA	NA
		Pediatric	9	560	2052	D	1.06(0.69-1.64)	0.79	74	<0.001
		Pediatric	7	498	1850	R	1.06(0.80-1.40)	0.7	44	0.09
		Pediatric	7	772	2039	A	1.07(0.81-1.41)	0.61	64	0.01
IL8	IL-8 is a chemotactic factor that attracts neutrophils, basophils, and T-cells, and involved in neutrophil activation.	rs4073-251T/A
		All/adult	11	1314	1605	D	0.71(0.60-0.84)	<0.0001	43	0.06	Moderate	A	B	A	0.455	No	NA	NA
		All/adult	10	1224	1515	R	0.71(0.52-0.97)	0.03	47	0.05	Moderate	A	B	A	0.479	No	NA	NA
		All/adult	10	1224	1515	A	0.76(0.63-0.92)	0.004	60	0.008	Weak	A	C	A	0.668	No	NA	NA
		White	7	830	1074	D	0.68(0.56-0.84)	0.0002	45	0.09	Moderate	B	B	A	0.995	No	NA	NA
		White	7	830	1074	R	0.66(0.43-1.01)	0.06	62	0.01
		White	7	830	1074	A	0.74(0.58-0.95)	0.02	66	0.007	Weak	A	C	A	0.738	No	NA	NA
		Asian	3	391	443	D	0.74(0.54-1.02)	0.07	66	0.05
IL10	IL-10 is one of the key anti-inflammatory cytokines and it decreases the production of inflammatory molecules, such as TNF-α, interferon (IFN)-γ, IL-12, reactive nitric oxide metabolites, major histocompatibility complex molecules and inhibits antigen-specific cytotoxic T cells	rs1800872-592C/A
		All	12	1356	2496	D	1.03(0.89-1.20)	0.67	35	0.11
		All	11	1294	1809	R	0.98(0.79-1.23)	0.89	0	0.73
		All	11	1294	1809	A	1.02(0.90-1.14)	0.77	41	0.08
		White	6	597	1739	D	0.91(0.74-1.12)	0.38	0	0.51
		White	5	535	1052	R	0.83(0.51-1.34)	0.44	0	0.73
		White	5	535	1052	A	0.91(0.76-1.09)	0.3	19	0.29
		Asian	5	666	669	D	1.17(0.92-1.49)	0.21	56	0.06
		Asian	5	666	669	R	1.05(0.80-1.37)	0.74	12	0.33
		Asian	5	666	669	A	1.09(0.93-1.29)	0.29	58	0.05
IL10		rs1800871-819C/T
		All	13	1399	2614	D	0.99(0.85-01.16)	0.94	4	0.4
		All	11	1320	1900	R	1.18(0.94-1.47)	0.15	25	0.2
		All	11	1320	1900	A	1.04(0.88-1.24)	0.62	47	0.04
		White	7	713	1850	D	0.90(0.73-1.10)	0.3	0	0.93
		White	5	634	1136	R	0.85(0.56-1.30)	0.45	0	0.6
		White	5	655	1214	A	0.90(0.76-1.08)	0.26	0	0.79
		Asian	6	686	764	D	1.14(0.90-1.45)	0.27	41	0.13
		Asian	6	686	764	R	1.35(1.03-1.76)	0.03	37	0.16	Moderate	B	B	A	0.566	No	NA	NA
		Asian	6	686	764	A	1.19(0.91-1.55)	0.21	59	0.03
		Adult	11	940	1953	D	1.01(0.84-1.21)	0.96	20	0.25
		Adult	9	861	1239	R	1.24(0.98-1.58)	0.08	30	0.18
		Adult	9	861	1239	A	1.06(0.86-1.33)	0.57	56	0.02
IL10		rs1800896-1082A/G
		All	22	2311	3645	D	1.13(0.88-1.45)	0.34	68	<0.0001
		All	22	2264	2985	R	0.90(0.77-1.05)	0.17	23	0.18
		All	21	2248	2959	A	1.05(0.89-1.24)	0.55	64	<0.0001
		White	14	1500	2716	D	1.01(0.77-1.31)	0.96	56	0.005
		White	14	1453	2056	R	0.93(0.78-1.11)	0.42	24	0.2
		White	13	1437	2030	A	1.01(0.83-1.23)	0.9	65	0.001
		Asian	7	718	841	D	1.40(0.73-2.69)	0.31	82	<0.0001
		Asian	7	718	841	R	0.76(0.53-1.08)	0.13	41	0.17
		Asian	7	718	841	A	1.16(0.79-1.71)	0.46	71	0.002
		Adult	17	1614	2475	D	1.12(0.83-1.51)	0.47	69	<0.0001
		Adult	17	1567	1815	R	0.90(0.73-1.10)	0.3	10	0.34
		Adult	16	1551	1789	A	1.03(0.85-1.24)	0.79	60	0.001
		Pediatric	5	697	1170	D	1.19(0.71-1.99)	0.51	69	0.01
		Pediatric	5	697	1170	R	0.90(0.71-1.14)	0.38	55	0.07
		Pediatric	5	697	1170	A	1.14(0.77-1.68)	0.52	76	0.02
IL12B	IL12B encodes a subunit of interleukin 12, a cytokine that acts on T and natural killer cells, and has a broad array of biological activities.	rs3212227+16974A/C
		All/Adult	3	381	476	D	0.85(0.63-1.15)	0.29	7	0.34
		All/Adult	3	381	476	R	1.01(0.47-2.15)	0.98	32	0.23
		All/Adult	3	381	476	A	0.89(0.68-1.17)	0.39	20	0.29
IL-18	Interleukin (IL)-18 is a proinflammatory cytokine involved in the regulation of cell-mediated and innate immune responses to infection, trauma, and inflammation	rs187238-137G/C
		All	3	374	384	D	1.15(0.86-1.53)	0.35	0	0.44
		All	3	374	384	R	0.93(0.56-1.55)	0.79	67	0.05
		All	3	374	384	A	1.11(0.88-1.39)	0.38	34	0.22
IFNG	Produced by lymphocytes activated by specific antigens or mitogens. IFN-gamma, in addition to having antiviral activity, has important immunoregulatory functions. It is a potent activator of macrophages, it has antiproliferative effects on transformed cells and it can potentiate the antiviral and antitumor effects of the type I interferons.	rs2430561+874A/T
		All/Adult	5	715	759	D	1.34(1.07-1.68)	0.01	46	0.11	Moderate	A	B	A	0.862	No	NA	NA
		All/Adult	5	715	759	R	0.85(0.60-1.22)	0.38	0	0.66
		All/Adult	5	715	759	A	1.14(0.97-1.35)	0.12	37	0.18
CXCL1	Chemokines are critical mediators of the homeostatic processes and inflammatory response by regulating inflammatory cell recruitment and activation. CXCL1 reduces bacterial burden in sepsis via modulating the activities and functions of neutrophils and T lymphocytes	rs3117604C/T
		All/Asian/Adult	3	589	1109	D	0.90(0.67-1.21)	0.49	55	0.11
		All/Asian/Adult	3	589	1109	R	1.10(0.87-1.38)	0.44	0	0.89
		All/Asian/Adult	3	589	1109	A	1.06(0.92-1.23)	0.39	0	0.69
CXCL1		rs4074A/G
		All/Asian/Adult	3	589	1108	D	1.07(0.92-1.23)	0.97	25	0.26
		All/Asian/Adult	3	589	1108	R	1.01(0.78-1.29)	0.47	0	0.67
		All/Asian/Adult	3	589	1108	A	1.03(0.90-1.19)	0.63	0	0.66
CXCL1		rs1429638A/C
		All/Asian/Adult	3	589	1108	D	0.75(0.52-1.10)	0.14	0	0.88
		All/Asian/Adult	3	589	1108	R	0.68(0.56-0.83)	<0.0001	0	0.84	Moderate	B	A	A	0.201	No	NA	NA
		All/Asian/Adult	3	589	1108	A	0.75(0.64-0.88)	<0.0001	0	0.86	Moderate	A	A	B	0.078	No	NA	NA
CXCL12	CXCL12 activates anti-inflammatory signalling pathways and predicts mortality in septic patients.	rs266087A/G
		All/Asian/Adult	3	542	1006	D	1.05(0.83-1.34)	0.68	0	0.99
		All/Asian/Adult	3	542	1006	R	0.75(0.57-0.99)	0.04	58	0.09	Weak	A	C	A	0.218	No	NA	NA
		All/Asian/Adult	3	542	1006	A	0.93(0.79-1.09)	0.36	0	0.45
CXCL12		rs2297630A/G
		All/Asian/Adult	3	589	1109	D	0.61(0.29-1.27)	0.19	0	0.79
		All/Asian/Adult	3	589	1109	R	0.63(0.50-0.79)	<0.0001	0	0.9	Moderate	B	A	B	0.073	No	NA	NA
		All/Asian/Adult	3	589	1109	A	0.67(0.54-0.82)	<0.0001	0	0.89	Moderate	B	A	A	0.245	No	NA	NA
CXCL12		rs2839693A/G
		All/Asian/Adult	3	587	1099	D	1.47(0.63-3.47)	0.38	0	0.6
		All/Asian/Adult	3	587	1099	R	0.80(0.64-1.01)	0.06	23	0.27
		All/Asian/Adult	3	587	1099	A	0.86(0.70-1.06)	0.15	32	0.23
MIF	Pro-inflammatory cytokine. Involved in the innate immune response to bacterial pathogens. The expression of MIF at sites of inflammation suggests a role as mediator in regulating the function of macrophages in host defense.	rs755622-173G/C
		All	3	343	312	D	1.23(0.89-1.69)	0.21	38	0.2
		All	4	408	399	R	0.42(0.22-0.79)	0.007	52	0.1	Weak	B	C	C	0.776	Yes	NA	NA
		All	3	343	312	A	1.27(0.97-1.67)	0.08	67	0.05
Factor V	Central regulator of hemostasis. It serves as a critical cofactor for the prothrombinase activity of factor Xa that results in the activation of prothrombin to thrombin.	rs6025+1691G/A Arg506Gln
		All/White	5	1126	17232	D	0.95(0.75-1.20)	0.65	0	0.93
FCGR2A	FcgRIIa is the only one capable of interaction with IgG2, which is the most important natural antibody isotype specifically directed against encapsulated bacteria. During these infections, FcgRIIa is essential for host defense and immune regulation, including antibody-dependent cellular cytotoxicity, phagocytosis, superoxide generation, degranulation, cytokine production, and regulation of antibo…	rs1801274A/G His131Arg
		All/White	8	754	1307	D	1.19(0.95-1.50)	0.14	0	0.54
		All/White	8	754	1307	R	1.65(1.08-2.53)	0.02	68	0.003	Weak	B	C	C	0.483	Yes	NA	NA
		All/White	8	754	1307	A	1.25(1.09-1.44)	0.001	44	0.09	Moderate	A	B	A	0.378	No	NA	NA
		Adult	6	644	775	D	1.29(0.99-1.67)	0.06	0	0.51
		Adult	6	644	775	R	1.41(0.85-2.34)	0.18	67	0.009
		Adult	6	644	775	A	0.79(0.61-1.04)	0.09	56	0.04
PAI-1	Plasminogen activator inhibitor type 1 (PAI-1) is a glycoprotein of the serine protease inhibitor family, which is the inhibition of both tissue- and urokinase-type plasminogen activators. In addition to this function, PAI-1 acts as an acute-phase protein during acute inflammation.	rs1799768-675 5G/4G
		All/White	10	1277	1275	D	1.21(0.84-1.75)	0.3	70	0.0005
		All/White	11	1962	1340	R	1.50(1.09-2.06)	0.01	69	0.0004	Weak	B	C	C	0.003	No	NA	NA
		All/White	10	1277	1275	A	1.32(1.01-1.72)	0.04	80	<0.0001	Weak	A	C	C	0.005	Yes	NA	NA
		Adult	6	714	672	D	1.15(0.64-2.06)	0.63	79	0.0003
		Adult	7	777	1359	R	0.53(0.93-2.18)	0.1	70	0.003
		Adult	6	714	672	A	1.29(0.85-1.97)	0.23	86	<0.0001
		Pediatric	4	563	603	D	1.33(0.98-1.78)	0.06	0	0.64
		Pediatric	4	563	603	R	1.66(0.96-2.87)	0.07	75	0.008
		Pediatric	4	563	603	A	1.37(1.02-1.85)	0.04	65	0.03	Weak	A	C	C	0.01	Yes	NA	NA
ACE	ACE is an enzyme involved in catalyzing the conversion of angiotensin I into a physiologically active peptide angiotensin II, which results in an increase of the vasoconstrictor activity of angiotensin.	rs4646994/rs4340 intron16 289bp Alu ins/del
		All	9	1139	3107	D	0.93(0.78-1.11)	0.41	25	0.23
		All	9	1139	3107	R	0.79(0.67-0.92)	0.003	43	0.08	Moderate	A	B	A	0.831	No	NA	NA
		All	9	1139	3107	A	0.89(0.76-1.04)	0.13	49	0.05
		Adult	4	534	781	D	0.81(0.61-1.07)	0.14	33	0.21
		Adult	4	534	781	R	0.73(0.58-0.92)	0.008	0	0.44	Moderate	B	A	A	0.616	No	NA	NA
		Adult	4	534	781	A	0.81(0.69-0.94)	0.008	43	0.15	Moderate	A	B	A	0.283	No	NA	NA
		Pediatric	5	605	2326	D	1.02(0.81-1.28)	0.9	14	0.33
		Pediatric	5	605	2326	R	0.84(0.58-1.22)	0.36	61	0.04
		Pediatric	5	605	2326	A	0.94(0.83-1.07)	0.35	52	0.08
HSP70-2	In conjuction with other heat shock proteins, this protein stabilizes existing proteins against aggregation and mediates the folding of newly translated proteins in the cytosol and in organelles. It is also involved in the ubiquitin-proteasome pathway through interaction with the AU-rich element RNA-binding protein 1.	rs740598+1267G/A
		All/White/Adult	4	192	577	D	1.49(0.62-3.57)	0.37	65	0.03
		All/White/Adult	4	192	577	R	1.96(0.96-3.98)	0.06	70	0.02
		All/White/Adult	4	192	577	A	0.61(0.34-1.08)	0.09	78	0.003
MYLK	MYLK regulates muscle contraction, cell migration, endothelial cell–cell adhesion, and barrier function, thereby playing key pathophysiological roles in inflammatory diseases.	rs820336A/G
		All	3	189	196	D	1.03(0.65-1.61)	0.91	79	0.008
		All	3	189	196	R	1.00(0.58-1.74)	1	84	0.002
		All	3	189	196	A	1.01(0.73-1.39)	0.96	89	0.0001
DEFB1	DEFB1 act as a ligand for C-C chemokine receptor CCR6. Positively regulates the sperm motility and bactericidal activity in a CCR6-dependent manner. Binds to CCR6 and triggers Ca2+ mobilization in the sperm which is important for its motility	rs1800972-44C/G
		All	4	855	998	D	1.06(0.67-1.65)	0.81	77	0.004
		All	4	855	998	R	0.87(0.42-1.81)	0.72	39	0.18
		All	4	855	998	A	1.07(0.71-1.62)	0.76	81	0.001
		White	3	644	841	D	0.88(0.59-1.30)	0.52	64	0.06
		White	3	644	841	R	0.71(0.43-1.19)	0.2	0	0.67
		White	3	644	841	A	0.88(0.65-1.19)	0.39	59	0.09
		Pediatric	3	644	841	D	0.88(0.59-1.30)	0.52	64	0.06
		Pediatric	3	644	841	R	0.71(0.43-1.19)	0.2	0	0.67
		Pediatric	3	644	841	A	0.88(0.65-1.19)	0.39	59	0.09
DEFB1		rs1799946-52G/A
		All	3	601	633	D	0.88(0.69-1.12)	0.29	41	0.18
		All	3	601	633	R	1.16(0.86-1.58)	0.33	0	0.85
		All	3	601	633	A	0.98(0.83-1.17)	0.85	27	0.25
DECTIN-1	Dectin-1 is a member of the C-type lectin receptor family that recognizes the b-1,3-glucan motif of the cell wall of pathogenic fungi.	rs16910526T/G Tyr238Stop
		All/White/Adult	3	377	429	D	1.82(0.40-8.21)	0.44	80	0.007
		All/White/Adult	3	377	429	A	1.76(0.43-7.27)	0.43	78	0.01
CD58	Ligand of the T-lymphocyte CD2 glycoprotein is important in mediating thymocyte interactions with thymic epithelial cells, antigen-independent and -dependent interactions of T-lymphocytes with target cells and antigen-presenting cells and the T-lymphocyte rosetting with erythrocytes.	rs17035850T/A
		All	3	319	234	D	1.00(0.60-1.69)	0.99	24	0.27
		All	3	319	234	A	1.13(0.72-1.76)	0.59	32	0.23
CD58		rs12025416T/A
		All	3	317	238	D	1.25(0.86-1.80)	0.24	21	0.28
		All	3	317	238	R	1.89(0.83-4.32)	0.13	65	0.06
		All	3	317	238	A	1.28(0.94-1.75)	0.11	57	0.1
LCE4A	The role of the LCE4A for anti-Candida host defence could have been anticipated from its involvement in the barrier function of the epithelium, as Candida colonization of the mucosae is one of the main risk factors for candidaemia in at-risk patients.	rs4845320A/C
		All	3	320	240	D	2.75(1.36-5.57)	0.005	0	0.47	Weak	C	A	A	0.634	No	NA	NA
		All	3	320	240	A	2.77(1.41-5.44)	0.003	12	0.32	Weak	C	A	A	0.647	No	NA	NA
TAGAP	TAGAP plays its role in Candida-induced inflammation and antifungal host defence.	rs3127214C/T
		All	3	317	239	D	1.84(1.07-3.17)	0.03	15	0.31	Weak	C	A	A	0.154	No	NA	NA
		All	3	317	239	A	2.01(1.20-3.36)	0.008	21	0.28	Weak	C	A	A	0.194	No	NA	NA
VDR	Vitamin D primarily influences dendritic cell maturation and macrophage differentiation, and reduces the release of cytokines	rs2228570C/T Met1Thr
		All	4	240	244	D	2.94(1.85-4.71)	<0.0001	0	0.85	Moderate	B	A	A	0.355	No	NA	NA
		All	4	240	244	R	1.89(0.76-4.71)	0.17	60	0.02
		All	4	240	244	A	1.02(0.79-1.32)	0.85	59	0.06
		White	3	180	184	D	3.15(1.87-5.31)	<0.0001	0	0.78	Moderate	B	A	A	0.609	No	NA	NA
		White	3	180	184	R	2.96(1.18-4.92)	<0.0001	31	0.24	Weak	C	B	A	0.702	No	NA	NA
		White	3	180	184	A	0.90(0.67-1.21)	0.49	55	0.11
		Adult	3	200	204	D	2.95(1.85-4.71)	<0.001	0	0.69	Weak	B	A	C	0.003	No	NA	NA
		Adult	3	200	204	R	1.43(0.44-4.62)	0.55	76	0.02
		Adult	3	200	204	A	1.14(0.86-1.51)	0.36	50	0.14
VDR		rs731236T/C Ile352Ile
		All	4	240	244	D	1.29(0.88-1.90)	0.19	43	0.16
		All	4	240	244	R	0.76(0.48-1.19)	0.23	33	0.22
		All	4	240	244	A	1.02(0.79-1.32)	0.85	59	0.06
		White	3	180	184	D	1.13(0.74-1.73)	0.56	39	0.2
		White	3	180	184	R	0.57(0.33-0.99)	0.05	0	0.53
		White	3	180	184	A	0.90(0.67-1.21)	0.49	55	0.11
		Adult	3	200	204	D	1.46(0.95-2.22)	0.08	40	0.19
		Adult	3	200	204	R	0.89(0.54-1.47)	0.65	15	0.31
		Adult	3	200	204	A	1.14(0.86-1.51)	0.36	50	0.14
miR-608	microRNAs (miRNAs) are involved in post-transcriptional regulation of gene expression in multicellular organisms by affecting both the stability and translation of mRNAs.	rs4919510G/C
		All	3	502	766	D	1.82(1.39-2.38)	<0.0001	0	0.85	Moderate	B	A	A	0.116	No	NA	NA
		All	3	502	766	R	1.34(1.03-1.75)	0.03	0	0.79	Moderate	B	A	A	0.522	No	NA	NA
		All	3	502	766	A	1.39(1.19-1.63)	<0.0001	0	0.81	Strong	A	A	A	0.382	No	NA	NA
